# Supplementary material for: The CUT&RUN suspect list of problematic regions of the genome
Source: Genome Biol. 2023 Aug 10;24:185. doi: 10.1186/s13059-023-03027-3 (PMC10416431; doi:10.1186/s13059-023-03027-3)
Supplement: Supplementary file 2 — Additional file 2. Suspect list genome coordinates for hg38, mm10, T2T, mm39, and coordinates with annotations for the hg38 and mm10 lists. [file 13059_2023_3027_MOESM2_ESM.xlsx]

## Sheet: hg38
chr1	628087	635923
chr1	789516	792613
chr1	2651095	2657690
chr1	2658436	2659484
chr1	2660040	2662057
chr1	2663196	2666377
chr1	2667717	2674721
chr1	2675074	2675937
chr1	2676475	2689992
chr1	2691501	2693971
chr1	2696386	2697700
chr1	2747596	2755052
chr1	2755310	2760203
chr1	16512349	16514335
chr1	16612488	16614272
chr1	16614857	16615354
chr1	16615620	16615795
chr1	16725840	16728094
chr1	91386235	91388535
chr1	121742015	121776960
chr1	121965773	121969623
chr1	122502391	122558766
chr1	122559145	122563373
chr1	122564483	122564628
chr1	122565736	122597777
chr1	122599643	122617908
chr1	122617992	122622038
chr1	122622920	122655193
chr1	122655571	122659623
chr1	122660351	122712552
chr1	122712808	122715970
chr1	122716925	122720666
chr1	122720822	122749445
chr1	122750333	122757705
chr1	122758316	122763284
chr1	122763760	122771648
chr1	122772070	122792107
chr1	122792517	122792713
chr1	122793708	122809534
chr1	122810095	122810306
chr1	122812475	122812926
chr1	122813929	122821753
chr1	122822804	122852412
chr1	122853506	122863783
chr1	122864529	122892414
chr1	122892853	122906013
chr1	122906143	122915306
chr1	122915619	122915759
chr1	122916011	122916101
chr1	122918759	122919060
chr1	122921570	122965108
chr1	122967647	122973395
chr1	122974320	122975357
chr1	122976386	122979388
chr1	122981431	122981579
chr1	122981904	122984908
chr1	122985197	122987949
chr1	122988285	122988566
chr1	122989512	122991506
chr1	122992664	122999602
chr1	123000143	123004503
chr1	123004658	123060219
chr1	123063966	123066571
chr1	123067261	123071930
chr1	123073382	123074327
chr1	123074470	123077388
chr1	123078237	123078262
chr1	123078633	123090349
chr1	123090392	123124055
chr1	123124555	123125047
chr1	123125720	123129029
chr1	123129822	123133340
chr1	123133629	123149853
chr1	123152210	123160608
chr1	123160742	123179378
chr1	123183592	123187242
chr1	123187447	123187650
chr1	123187672	123191050
chr1	123192364	123205196
chr1	123207870	123216816
chr1	123217617	123218459
chr1	123222072	123222104
chr1	123223299	123229067
chr1	123231455	123232068
chr1	123232085	123238851
chr1	123240863	123243602
chr1	123246291	123252731
chr1	123252763	123256027
chr1	123257532	123267929
chr1	123267950	123272997
chr1	123274273	123277786
chr1	123279141	123292202
chr1	123292603	123293199
chr1	123293395	123293989
chr1	123295605	123295739
chr1	123299359	123308922
chr1	123310279	123312959
chr1	123314678	123317444
chr1	123318611	123318659
chr1	123319245	123324771
chr1	123327186	123336366
chr1	123336599	123336731
chr1	123337836	123338665
chr1	123338732	123341125
chr1	123345949	123353178
chr1	123353812	123358798
chr1	123366174	123373760
chr1	123374373	123383121
chr1	123387598	123390748
chr1	123392120	123395225
chr1	123395735	123410588
chr1	123410849	123411000
chr1	123411050	123420183
chr1	123421241	123424555
chr1	123426129	123440706
chr1	123442349	123448859
chr1	123449988	123452433
chr1	123452733	123453336
chr1	123454190	123456805
chr1	123457392	123461993
chr1	123463269	123463288
chr1	123463499	123464152
chr1	123465636	123470989
chr1	123471068	123472466
chr1	123473264	123473765
chr1	123477133	123478791
chr1	123478971	123483857
chr1	123484320	123484872
chr1	123485158	123486942
chr1	123487154	123487680
chr1	123487837	123493348
chr1	123494305	123500148
chr1	123501641	123505110
chr1	123506858	123512351
chr1	123515908	123517288
chr1	123517949	123531595
chr1	123534157	123538816
chr1	123545967	123562717
chr1	123564073	123564609
chr1	123567200	123572421
chr1	123575611	123580150
chr1	123581423	123587147
chr1	123587726	123593407
chr1	123595137	123599775
chr1	123600134	123600404
chr1	123601298	123632580
chr1	123633968	123634047
chr1	123634200	123638786
chr1	123638913	123647813
chr1	123648150	123653550
chr1	123654706	123657707
chr1	123658012	123658426
chr1	123660027	123667802
chr1	123668134	123668950
chr1	123671097	123680501
chr1	123680798	123681034
chr1	123681388	123697714
chr1	123698750	123699028
chr1	123700537	123701366
chr1	123703027	123703309
chr1	123705982	123709138
chr1	123709360	123710441
chr1	123710781	123716188
chr1	123717921	123720330
chr1	123721480	123724576
chr1	123724578	123724815
chr1	123725475	123729267
chr1	123730700	123737589
chr1	123739629	123746731
chr1	123749401	123749623
chr1	123750068	123757183
chr1	123757475	123761007
chr1	123761363	123765317
chr1	123766305	123769701
chr1	123769823	123771521
chr1	123772278	123772518
chr1	123774013	123776700
chr1	123777238	123787683
chr1	123787965	123788535
chr1	123788986	123792333
chr1	123793120	123804898
chr1	123806471	123807799
chr1	123809158	123825290
chr1	123825520	123828486
chr1	123828505	123829677
chr1	123831263	123840597
chr1	123841497	123841592
chr1	123841802	123858444
chr1	123860084	123865862
chr1	123865899	123866108
chr1	123866132	123870135
chr1	123871257	123876903
chr1	123878886	123880095
chr1	123880441	123887992
chr1	123888371	123895580
chr1	123899166	123899184
chr1	123899405	123904231
chr1	123904700	123908708
chr1	123908831	123909015
chr1	123909019	123916403
chr1	123918013	123920972
chr1	123923100	123930829
chr1	123936406	123941483
chr1	123944699	123947541
chr1	123947774	123954907
chr1	123955042	123955348
chr1	123955787	123976252
chr1	123977870	123982318
chr1	123983539	123986717
chr1	123990368	123992936
chr1	123993044	123993143
chr1	123993262	124017467
chr1	124018296	124021565
chr1	124022067	124023445
chr1	124024632	124024799
chr1	124024807	124027897
chr1	124029008	124035852
chr1	124037251	124040943
chr1	124042425	124046077
chr1	124046456	124046514
chr1	124047215	124058353
chr1	124058576	124074991
chr1	124075555	124076291
chr1	124079071	124081761
chr1	124082236	124085912
chr1	124091698	124105529
chr1	124112935	124127192
chr1	124127324	124131808
chr1	124132072	124137242
chr1	124137449	124141973
chr1	124142768	124151448
chr1	124153958	124157292
chr1	124157845	124161487
chr1	124162103	124174735
chr1	124177845	124182735
chr1	124185192	124186084
chr1	124187391	124191846
chr1	124192449	124193252
chr1	124193387	124194092
chr1	124195002	124199252
chr1	124203809	124232742
chr1	124233325	124233698
chr1	124236502	124241894
chr1	124243015	124255477
chr1	124258929	124285568
chr1	124288110	124292489
chr1	124295345	124303919
chr1	124303938	124311225
chr1	124312507	124313152
chr1	124314205	124330916
chr1	124334072	124339709
chr1	124340067	124346843
chr1	124347448	124349827
chr1	124350456	124387136
chr1	124389046	124390123
chr1	124391088	124393688
chr1	124396133	124398614
chr1	124401332	124410007
chr1	124410104	124415973
chr1	124416164	124416369
chr1	124416521	124429776
chr1	124430834	124441228
chr1	124444869	124447910
chr1	124449185	124459787
chr1	124460403	124460735
chr1	124462899	124469384
chr1	124470642	124487474
chr1	124487498	124487838
chr1	124488951	124492689
chr1	124492999	124494360
chr1	124496910	124521316
chr1	124521886	124523497
chr1	124523858	124524670
chr1	124524704	124536570
chr1	124537249	124541856
chr1	124543343	124551494
chr1	124551761	124552236
chr1	124553804	124556586
chr1	124558347	124558487
chr1	124558601	124573677
chr1	124573688	124577060
chr1	124577275	124577641
chr1	124579297	124584106
chr1	124586232	124586899
chr1	124587184	124593255
chr1	124593325	124593327
chr1	124594048	124605596
chr1	124605973	124606640
chr1	124610978	124625614
chr1	124628400	124632935
chr1	124633056	124633319
chr1	124634252	124634854
chr1	124637047	124650716
chr1	124652110	124665269
chr1	124666336	124666578
chr1	124668404	124698204
chr1	124698888	124710105
chr1	124711527	124748035
chr1	124748207	124754755
chr1	124755616	124756133
chr1	124756240	124765560
chr1	124765616	124785370
chr1	125165250	125171959
chr1	125172599	125185576
chr1	143183596	143277030
chr1	144102589	144105633
chr1	161442211	161459350
chr1	161460727	161466377
chr1	161466445	161472738
chr1	224010838	224015910
chr1	228608507	228616048
chr1	228616109	228616994
chr1	228617879	228620677
chr1	228620722	228624068
chr1	228624084	228635970
chr1	228636194	228644351
chr1	228644487	228646810
chr1	236712611	236716056
chr1	248944610	248947412
chr10	38485928	38490812
chr10	38494932	38497542
chr10	38497909	38501672
chr10	38523265	38530846
chr10	38572472	38574967
chr10	38577832	38582050
chr10	38784989	38787946
chr10	38789939	38793846
chr10	38799301	38801295
chr10	38807375	38810540
chr10	38903115	38905607
chr10	38917531	38921312
chr10	39968184	39968710
chr10	40085142	40086546
chr10	40128251	40129424
chr10	40129940	40131107
chr10	40134028	40136698
chr10	40184615	40184779
chr10	40185984	40187776
chr10	40199981	40200234
chr10	40287964	40290809
chr10	40366985	40369532
chr10	40394886	40394946
chr10	40395145	40397876
chr10	40412066	40415257
chr10	40476590	40478349
chr10	40509471	40509493
chr10	40510551	40510803
chr10	40539938	40542976
chr10	40555217	40558145
chr10	40667638	40670355
chr10	40681673	40683032
chr10	40767434	40770603
chr10	40815110	40818385
chr10	40890942	40893719
chr10	40933602	40935552
chr10	40961498	40963218
chr10	40975015	40977643
chr10	41016423	41019108
chr10	41123811	41126690
chr10	41842046	41917264
chr10	42065292	42106174
chr10	42165071	42168883
chr10	42296615	42299414
chr10	42302262	42306136
chr10	42307403	42315736
chr10	42315740	42315752
chr10	42316453	42321742
chr10	126946284	126949389
chr10	133679107	133679154
chr10	133679248	133679353
chr10	133685503	133691455
chr10	133761259	133765408
chr11	1016508	1018503
chr11	3652763	3655645
chr11	10506889	10510998
chr11	94236860	94237383
chr11	94237392	94239001
chr12	9002	11550
chr12	35613809	35616091
chr12	37235709	37241245
chr12	37245546	37247397
chr12	37265351	37266527
chr12	132239863	132243684
chr13	16113311	16116428
chr13	16116480	16116678
chr13	16116798	16116843
chr13	16133785	16137594
chr13	16146407	16149034
chr13	16153316	16156028
chr13	16159973	16162705
chr13	16229235	16235037
chr13	16235966	16243773
chr13	16244033	16244112
chr13	16244241	16246123
chr13	16246474	16246855
chr13	16249180	16254341
chr13	16255194	16257054
chr13	16392183	16394696
chr13	16414424	16417030
chr13	16437129	16439835
chr13	16462826	16463822
chr13	16484558	16486098
chr13	16487848	16488103
chr13	16497926	16500817
chr13	16597141	16599029
chr13	16599253	16600279
chr13	16600612	16601047
chr13	16606650	16609402
chr13	16656323	16656785
chr13	16656927	16657044
chr13	16672384	16672426
chr13	16687381	16691490
chr13	16697588	16697682
chr13	16697687	16698031
chr13	16698049	16700278
chr13	16765151	16767662
chr13	16826274	16827838
chr13	16848378	16848894
chr13	16851514	16851797
chr13	16856328	16856452
chr13	16882764	16884187
chr13	16918602	16921651
chr13	16923060	16923291
chr13	16923462	16927889
chr13	16930161	16931331
chr13	16942344	16944804
chr13	17004781	17007171
chr13	17007240	17007246
chr13	17018416	17020181
chr13	17020903	17021039
chr13	17026784	17030773
chr13	17031087	17031801
chr13	17031819	17031985
chr13	17032632	17034654
chr13	17053352	17056060
chr13	17070383	17071097
chr13	17071687	17074162
chr13	17079135	17081535
chr13	17094312	17094390
chr13	17095167	17096475
chr13	17113802	17116579
chr13	17117484	17119711
chr13	17120015	17120463
chr13	17127061	17130174
chr13	17143545	17146577
chr13	17148027	17148998
chr13	17150302	17151628
chr13	17154976	17158374
chr13	17165759	17168258
chr13	17172502	17175298
chr13	17177840	17180742
chr13	17182715	17184870
chr13	17206640	17209469
chr13	17216764	17218395
chr13	17219172	17219270
chr13	17230400	17233567
chr13	17239847	17243306
chr13	17243410	17245204
chr13	17263466	17266339
chr13	17295138	17297764
chr13	17303578	17306666
chr13	17309663	17311163
chr13	17318151	17320974
chr13	17323755	17325638
chr13	17328620	17328826
chr13	17347057	17351187
chr13	17354482	17356857
chr13	17367783	17369863
chr13	17372848	17378158
chr13	17381910	17382356
chr13	17391379	17393955
chr13	17400298	17405427
chr13	17410216	17411716
chr13	17416372	17416917
chr13	17417099	17417333
chr13	17417957	17419021
chr13	17485115	17487318
chr13	17515139	17519684
chr13	17531674	17534979
chr13	17536171	17536268
chr13	17538262	17541448
chr13	17543367	17544311
chr13	17564082	17565098
chr13	17582869	17585687
chr13	17585845	17585987
chr13	17604282	17609260
chr13	17624569	17628053
chr13	17628399	17631725
chr13	17642350	17643155
chr13	17643596	17646367
chr13	17654890	17657917
chr13	17664614	17669171
chr13	17671566	17672338
chr13	17679714	17684928
chr13	17697791	17700499
chr13	17703322	17705629
chr13	17706731	17709513
chr13	17711882	17712069
chr13	17718672	17721311
chr13	17721327	17721413
chr13	17738850	17745243
chr13	17745514	17746936
chr13	17750719	17753323
chr13	17756294	17759896
chr13	17778066	17780938
chr13	17788888	17790682
chr13	17791404	17791779
chr13	17791893	17792146
chr13	17792423	17795278
chr13	17798859	17802270
chr13	17817803	17822642
chr13	17826680	17832106
chr13	17839922	17841144
chr13	17841208	17842722
chr13	17845878	17848465
chr13	17854760	17855955
chr13	17856075	17857762
chr13	17860072	17865089
chr13	17874542	17877647
chr13	17877700	17877809
chr13	17877831	17878000
chr13	17878035	17880528
chr13	17884215	17887064
chr13	17887933	17890703
chr13	17896879	17897978
chr13	17912703	17915217
chr13	17915248	17915268
chr13	17916146	17917119
chr13	17922090	17922212
chr13	17923001	17923725
chr13	17923780	17923923
chr13	17927089	17930378
chr13	17932522	17933722
chr13	17935599	17938924
chr13	17939254	17939991
chr13	17942777	17944168
chr13	17946054	17946089
chr13	17946623	17951696
chr13	17952345	17954794
chr13	17955476	17956002
chr13	17978595	17979303
chr13	17979449	17981547
chr13	17988260	17988436
chr13	17988559	17991066
chr13	17993818	17993835
chr13	17993992	17998725
chr13	17999419	18000378
chr13	18000458	18005465
chr13	18005755	18008782
chr13	18009818	18013052
chr13	18013136	18015392
chr13	18020583	18020716
chr13	18021231	18022958
chr13	18025885	18028639
chr13	18029661	18029877
chr13	18030079	18032798
chr13	18210700	18213661
chr13	109423124	109425342
chr14	16091960	16105537
chr14	105230005	105232915
chr14_GL000225v1_random	1665	8760
chr14_GL000225v1_random	9529	30503
chr14_GL000225v1_random	30655	36652
chr14_GL000225v1_random	37407	38072
chr14_GL000225v1_random	39175	89339
chr14_GL000225v1_random	89350	104131
chr14_GL000225v1_random	105689	136390
chr14_GL000225v1_random	136394	140413
chr14_GL000225v1_random	195383	199785
chr14_KI270723v1_random	33988	38115
chr14_KI270724v1_random	0	2096
chr15	17079518	17084551
chr15	19774747	19781046
chr15	19781268	19782029
chr16	33335394	33340544
chr16	34061432	34067253
chr16	34095257	34100789
chr16	34570510	34577757
chr16	34579965	34597675
chr16	34609197	34611771
chr16	34697613	34698226
chr16	38264959	38268929
chr16	38274917	38281137
chr16	46379682	46402990
chr16	90115864	90118991
chr17	115875	119087
chr17	121350	125557
chr17	313683	316768
chr17	1062388	1066145
chr17	21851873	21854502
chr17	21856404	21856412
chr17	21967189	21993012
chr17	22520191	22522698
chr17	22976411	22977953
chr17	23015136	23017694
chr17	23067522	23070190
chr17	23189140	23191663
chr17	23581841	23584984
chr17	24149444	24152769
chr17	24186507	24189789
chr17	25073232	25075710
chr17	25351847	25354673
chr17	25382607	25385005
chr17	25388773	25391334
chr17	25568021	25570460
chr17	25571865	25574916
chr17	25787485	25789678
chr17	25919035	25921580
chr17	26139234	26142549
chr17	26547831	26550522
chr17	26567360	26568148
chr17	26593505	26597692
chr17	26602415	26605714
chr17	26618167	26621523
chr17	26624403	26626919
chr17	26784243	26785873
chr17	26824537	26827116
chr17	26827178	26830212
chr17	26854869	26856944
chr17	26872120	26872359
chr17	26878004	26886980
chr17	26935183	26941957
chr17	43232333	43233864
chr17	43234259	43235297
chr17	43245211	43247867
chr17	43250512	43253389
chr17	43264247	43267017
chr17	43276928	43279827
chr17	43281691	43285869
chr17	43287866	43290714
chr17_GL000205v2_random	25	3428
chr17_GL000205v2_random	3847	7071
chr17_GL000205v2_random	7378	7759
chr17_GL000205v2_random	86988	90907
chr17_KI270729v1_random	0	7213
chr17_KI270729v1_random	9481	14680
chr17_KI270729v1_random	19212	29747
chr17_KI270729v1_random	45510	48698
chr17_KI270729v1_random	55465	60276
chr17_KI270729v1_random	160012	162123
chr17_KI270730v1_random	80508	93823
chr17_KI270730v1_random	95355	100621
chr17_KI270730v1_random	101866	111086
chr18	9027	11550
chr18	105275	113531
chr18	20560616	20563418
chr18	79618343	79620846
chr19	7449307	7452123
chr19	24890429	24896738
chr19	36279513	36282602
chr19	36300185	36303419
chr19	37290462	37291465
chr19	37291908	37295660
chr19	54188604	54191272
chr1_KI270709v1_random	0	19452
chr1_KI270711v1_random	7348	10549
chr1_KI270712v1_random	57043	59379
chr1_KI270713v1_random	19744	23499
chr2	89805596	89807370
chr2	89810574	89813442
chr2	89814060	89814505
chr2	89814628	89817620
chr2	89818403	89821968
chr2	89822968	89823237
chr2	89823395	89842268
chr2	90379563	90403503
chr2	91420364	91423530
chr20	59233	67210
chr20	26489264	26489874
chr20	26540720	26543455
chr20	26601373	26608712
chr20	27180807	27182094
chr20	28307013	28309467
chr20	28493662	28499706
chr20	28511374	28514724
chr20	28516882	28518637
chr20	28548722	28550182
chr20	28781705	28784563
chr20	28784666	28786930
chr20	28787338	28787377
chr20	28805289	28808241
chr20	28815562	28816341
chr20	28818143	28818512
chr20	28819956	28823272
chr20	28839719	28842865
chr20	28888218	28891252
chr20	28896357	28899883
chr20	29121593	29123538
chr20	29261353	29264856
chr20	29884446	29885678
chr20	31050519	31077638
chr20	31090367	31091746
chr20	31156072	31160110
chr20	31166567	31167807
chr20	31168210	31169703
chr20	31170534	31172967
chr20	31173002	31173426
chr20	31176518	31179840
chr20	31181855	31189491
chr20	31190203	31190333
chr20	31224414	31227417
chr20	31228458	31231680
chr20	31232159	31233573
chr20	31239886	31243476
chr21	5326889	5330910
chr21	6368535	6373565
chr21	7256312	7262762
chr21	7914977	7919785
chr21	7922195	7931111
chr21	7932045	7935094
chr21	7935421	7940005
chr21	7940720	7945695
chr21	7946159	7958748
chr21	8201551	8261964
chr21	8384655	8473309
chr21	8808978	8812258
chr21	8985910	8989787
chr21	9245188	9250252
chr21	10268900	10273604
chr21	10324538	10327338
chr21	10361619	10363358
chr21	10391654	10393390
chr21	10426776	10428455
chr21	10428559	10428597
chr21	10653992	10663675
chr21	10665363	10681351
chr21	10683388	10686769
chr21	10686798	10686855
chr21	10687704	10698999
chr21	10699028	10699402
chr21	10700413	10710804
chr21	10710910	10718875
chr21	10719043	10720169
chr21	10720473	10728504
chr21	10729125	10738634
chr21	10752004	10756855
chr21	10796207	10798236
chr21	10798372	10799432
chr21	10800153	10800890
chr21	10804493	10807620
chr21	10807666	10808020
chr22	10716069	10731276
chr22	11022252	11024389
chr22	11210159	11215577
chr22	11367997	11371880
chr22	11812786	11816849
chr22	12174633	12177777
chr22	12690972	12694171
chr22	16345778	16354945
chr22	16356081	16361451
chr22	18729479	18731694
chr22	18895122	18897647
chr22	50806875	50809467
chr22_KI270733v1_random	117287	179772
chr22_KI270734v1_random	120387	122914
chr22_KI270735v1_random	38513	42811
chr22_KI270736v1_random	229	3329
chr22_KI270736v1_random	47145	51395
chr22_KI270736v1_random	51785	54840
chr22_KI270736v1_random	58692	60667
chr22_KI270736v1_random	60990	62109
chr22_KI270736v1_random	63230	66185
chr22_KI270736v1_random	72296	75263
chr22_KI270736v1_random	76966	77087
chr22_KI270736v1_random	77201	81530
chr22_KI270736v1_random	81972	86084
chr22_KI270736v1_random	86944	87728
chr22_KI270736v1_random	88589	92411
chr22_KI270736v1_random	95663	105091
chr22_KI270736v1_random	109433	110514
chr22_KI270736v1_random	111002	115086
chr22_KI270736v1_random	115253	122892
chr22_KI270736v1_random	123793	128009
chr22_KI270736v1_random	128646	129777
chr22_KI270736v1_random	129979	130603
chr22_KI270736v1_random	131361	135297
chr22_KI270736v1_random	136133	140350
chr22_KI270736v1_random	144302	153354
chr22_KI270736v1_random	153597	154722
chr22_KI270736v1_random	154900	159132
chr22_KI270736v1_random	161046	164535
chr22_KI270736v1_random	165491	168910
chr22_KI270736v1_random	169770	176702
chr22_KI270736v1_random	178427	181920
chr22_KI270737v1_random	23113	29485
chr22_KI270737v1_random	30420	40521
chr22_KI270737v1_random	79009	80504
chr3	9001	11842
chr3	75667815	75670647
chr3	91548590	91554130
chr3	93469361	93471801
chr3	93706887	93710048
chr3	93711663	93712437
chr3	96616286	96619133
chr3	197389420	197389902
chr3	198167381	198170281
chr3	198172029	198174477
chr4	1433988	1436603
chr4	49090232	49157664
chr4	49322044	49325033
chr4	49510009	49516194
chr4	49630299	49659095
chr4	49708070	49712961
chr4	51106158	51108566
chr4	190020659	190023773
chr4	190082750	190083066
chr4	190121456	190124076
chr4	190175301	190182802
chr4_GL000008v2_random	0	8337
chr5	9008	12786
chr5	2144864	2147341
chr5	17517749	17523690
chr5	17524211	17529170
chr5	17584090	17585523
chr5	17591995	17597406
chr5	17597459	17599261
chr5	34186728	34187148
chr5	34188277	34193784
chr5	47295867	47300778
chr5	47306575	47310036
chr5	49598395	49604131
chr5	49608846	49619600
chr5	49620930	49628481
chr5	49629730	49634740
chr5	49640989	49647802
chr5	49655271	49662871
chr5	49665173	49668431
chr5	50139508	50139815
chr5	50141318	50141921
chr5	80649490	80652837
chr5	134924082	134928692
chr5_GL000208v1_random	90557	92621
chr6	370246	373135
chr6	862140	864174
chr6	58783431	58784719
chr6	58784733	58786253
chr6	58792240	58793118
chr6	58793186	58793265
chr6	58996336	58998871
chr6	59640506	59641284
chr6	59718137	59718529
chr6	60231804	60232035
chr6	157309364	157315191
chr6	170397347	170400442
chr7	56369383	56375717
chr7	57486421	57491361
chr7	57493143	57494128
chr7	57495339	57497718
chr7	58032103	58034587
chr7	58034762	58037384
chr7	58796710	58798922
chr7	59292147	59293599
chr7	60309517	60312051
chr7	61055085	61056354
chr7	62349292	62351966
chr7	65488409	65491158
chr7	100956533	100959960
chr7	158145976	158150149
chr7	158914462	158916767
chr8	43236616	43243359
chr8	85646150	85663321
chr8	85714760	85722035
chr8	85725562	85725893
chr8	85731041	85746666
chr8	85755742	85762636
chr8	85763463	85765991
chr8	85768407	85778392
chr8	85783147	85787786
chr8	85788652	85793679
chr8	85793778	85794442
chr8	85794511	85818706
chr8	85820020	85822957
chr8	85825872	85828618
chr9	40911804	40913197
chr9	41229427	41231548
chr9	43317734	43320170
chr9	43944547	43947643
chr9	60610638	60611482
chr9	60631610	60632719
chr9	61855438	61858036
chr9	137326771	137329485
chr9	138230382	138234257
chrM	0	16569
chrUn_GL000195v1	31054	32367
chrUn_GL000214v1	63139	66720
chrUn_GL000214v1	116379	137718
chrUn_GL000216v2	0	31022
chrUn_GL000216v2	33315	39801
chrUn_GL000216v2	39979	43542
chrUn_GL000216v2	44909	47898
chrUn_GL000216v2	47922	48574
chrUn_GL000216v2	50489	50550
chrUn_GL000216v2	52642	53625
chrUn_GL000216v2	59664	59760
chrUn_GL000216v2	60965	60982
chrUn_GL000216v2	61140	67547
chrUn_GL000216v2	68367	74161
chrUn_GL000216v2	75828	81867
chrUn_GL000216v2	82319	86892
chrUn_GL000216v2	137855	143789
chrUn_GL000216v2	144038	144681
chrUn_GL000216v2	144998	173107
chrUn_GL000220v1	100563	161802
chrUn_GL000224v1	0	20377
chrUn_GL000226v1	0	15008
chrUn_KI270303v1	0	1942
chrUn_KI270304v1	0	2165
chrUn_KI270310v1	0	1201
chrUn_KI270311v1	0	2240
chrUn_KI270317v1	134	2580
chrUn_KI270317v1	35351	37690
chrUn_KI270330v1	0	1652
chrUn_KI270333v1	0	2699
chrUn_KI270336v1	0	1026
chrUn_KI270337v1	0	1121
chrUn_KI270411v1	0	2646
chrUn_KI270435v1	93	3221
chrUn_KI270435v1	90751	92983
chrUn_KI270438v1	45533	48569
chrUn_KI270438v1	66553	68124
chrUn_KI270438v1	68234	72651
chrUn_KI270438v1	78543	79227
chrUn_KI270438v1	99570	112505
chrUn_KI270442v1	0	1666
chrUn_KI270442v1	12305	15717
chrUn_KI270442v1	22806	26003
chrUn_KI270442v1	31258	32442
chrUn_KI270442v1	32883	34371
chrUn_KI270442v1	39051	44270
chrUn_KI270442v1	45625	46874
chrUn_KI270442v1	67249	72057
chrUn_KI270442v1	73966	78664
chrUn_KI270442v1	78838	98090
chrUn_KI270442v1	99604	100217
chrUn_KI270465v1	0	1774
chrUn_KI270466v1	0	1233
chrUn_KI270467v1	0	3920
chrUn_KI270512v1	20302	22689
chrUn_KI270519v1	82279	82552
chrUn_KI270519v1	83708	84963
chrUn_KI270519v1	85035	85246
chrUn_KI270519v1	87086	87726
chrUn_KI270519v1	134918	134971
chrUn_KI270519v1	135212	138126
chrUn_KI270538v1	52314	55319
chrUn_KI270538v1	79640	82654
chrUn_KI270538v1	82663	85364
chrUn_KI270538v1	87288	90766
chrUn_KI270544v1	0	1202
chrUn_KI270589v1	40520	44474
chrUn_KI270590v1	1790	4364
chrUn_KI270591v1	3787	5796
chrUn_KI270743v1	150741	153388
chrUn_KI270743v1	155198	157860
chrUn_KI270744v1	10019	15078
chrUn_KI270744v1	104491	126444
chrUn_KI270751v1	37372	41073
chrUn_KI270751v1	148527	150742
chrUn_KI270754v1	37969	40191
chrUn_KI270756v1	0	8666
chrUn_KI270756v1	12441	13205
chrUn_KI270756v1	13228	17851
chrUn_KI270756v1	17929	19177
chrUn_KI270756v1	20483	20705
chrUn_KI270756v1	20852	23813
chrUn_KI270756v1	23903	23957
chrUn_KI270756v1	24601	28567
chrUn_KI270756v1	29478	30611
chrUn_KI270756v1	41048	44746
chrUn_KI270756v1	45922	49371
chrUn_KI270756v1	53221	53315
chrUn_KI270756v1	57079	60437
chrUn_KI270756v1	60583	60646
chrUn_KI270756v1	61106	61240
chrUn_KI270756v1	63262	65792
chrUn_KI270756v1	74180	75098
chrUn_KI270757v1	13325	17787
chrUn_KI270757v1	58677	58783
chrUn_KI270757v1	58789	58869
chrUn_KI270757v1	59338	62855
chrUn_KI270757v1	64049	68303
chrUn_KI270757v1	68530	68702
chrUn_KI270757v1	69003	69630
chrX	267915	270529
chrX	270736	271685
chrX	115727363	115729136
chrX	115731591	115734123
chrX	156029042	156031753
chrY	10628916	10632667
chrY	10646250	10650980
chrY	10655845	10661087
chrY	10661753	10661806
chrY	10665516	10668057
chrY	10681539	10688008
chrY	10746720	10753487
chrY	10753640	10757873
chrY	10758152	10766392
chrY	10766648	10766865
chrY	10766896	10766903
chrY	10767047	10774082
chrY	10774387	10778018
chrY	10778910	10782860
chrY	10784960	10787467
chrY	10788273	10794462
chrY	10794604	10794735
chrY	10794837	10810653
chrY	10820441	10823253
chrY	10824135	10826667
chrY	10840924	10841313
chrY	10841984	10843556
chrY	10858032	10859502
chrY	10866942	10870405
chrY	10878586	10881982
chrY	10883315	10886262
chrY	10886322	10890931
chrY	10890946	10891357
chrY	10891369	10894050
chrY	10894384	10895918
chrY	10898025	10900773
chrY	10911063	10913946
chrY	10920105	10922590
chrY	10923982	10929299
chrY	10931591	10932136
chrY	10932276	10941762
chrY	10943431	10946724
chrY	10948248	10952190
chrY	10954989	10956549
chrY	10956929	10957024
chrY	10957100	10960925
chrY	10969890	10973436
chrY	10981358	10990942
chrY	10991015	10991138
chrY	10992537	10994331
chrY	10998020	11001808
chrY	11002736	11003086
chrY	11003945	11005824
chrY	11012809	11016490
chrY	11021349	11022613
chrY	11023542	11023560
chrY	11030434	11031351
chrY	11289676	11307587
chrY	11308225	11316021
chrY	11316282	11316300
chrY	11316915	11335434
chrY	11686804	11691549
chrY	11720925	11724374
chrY	11745781	11749552
chrY	26638738	26641562
chrY	56824780	56852466

## Sheet: mm10
chr1	7396935	7398946
chr1	16072733	16074144
chr1	24610533	24617184
chr1	26685233	26689325
chr1	43776658	43779916
chr1	63629210	63631806
chr1	78572726	78575645
chr1	84960768	84961175
chr1	84961181	84967761
chr1	84984332	84986162
chr1	84989000	84996294
chr1	85003102	85013260
chr1	85027460	85031109
chr1	85037169	85041259
chr1	85041959	85048233
chr1	85065012	85065017
chr1	85073736	85116916
chr1	85123827	85124899
chr1	85154286	85155709
chr1	85159039	85172333
chr1	85178594	85185186
chr1	85196270	85200746
chr1	85212953	85213093
chr1	85215764	85216434
chr1	85230697	85268061
chr1	85268121	85335650
chr1	85337841	85347901
chr1	85452902	85466403
chr1	85477778	85508363
chr1	85523637	85527190
chr1	85527646	85528664
chr1	85549825	85555898
chr1	85565427	85567696
chr1	85570637	85570772
chr1	85570877	85573531
chr1	85578856	85636049
chr1	85646517	85649958
chr1	86524973	86527723
chr1	88210784	88225860
chr1	88226082	88262450
chr1	88263592	88269113
chr1	88270611	88293020
chr1	88293231	88293622
chr1	88294910	88296733
chr1	88296834	88310839
chr1	95450929	95453225
chr1	100179096	100181396
chr1	133593454	133597064
chr1	171063538	171065867
chr1	171067672	171068300
chr1	171068449	171072576
chr1	171073260	171076658
chr1	171080206	171081317
chr1	181741993	181745061
chr1	183298134	183300594
chr1	190299615	190304517
chr1	191396110	191398516
chr1	195240543	195243014
chr1	195370719	195372965
chr10	3108426	3118165
chr10	22140820	22144273
chr10	22469494	22472214
chr10	27818051	27823177
chr10	27823583	27824808
chr10	58220312	58235253
chr10	58236675	58240755
chr10	80621023	80623632
chr10	81177052	81179869
chr10	81319568	81322199
chr10	130593318	130595993
chr11	3099000	3105930
chr11	3111163	3116055
chr11	3118244	3201063
chr11	5167852	5170298
chr11	34542541	34546090
chr11	34680651	34684369
chr11	54139005	54141736
chr11	88967558	88970540
chr11	96976406	96979082
chr11	106946993	106948324
chr11	107197586	107200468
chr11	109010645	109013122
chr12	3108864	3111202
chr12	4218420	4222747
chr12	5057004	5057046
chr12	5057139	5060225
chr12	20225727	20228048
chr12	20228315	20228624
chr12	20228875	20235430
chr12	59035706	59037804
chr12	67058081	67060960
chr12	69158389	69160592
chr12	69360183	69362481
chr12	74802839	74805506
chr12	78349868	78352172
chr12	93575970	93578239
chr12	97060427	97062789
chr12	112776554	112784927
chr12	113423487	113426173
chr12	120027627	120030022
chr13	3371584	3375531
chr13	9010687	9013168
chr13	9833305	9835494
chr13	12829671	12831385
chr13	13753021	13756110
chr13	13859609	13862009
chr13	44868571	44871024
chr13	58346714	58349853
chr13	60095989	60098591
chr13	74527427	74532026
chr13	77437836	77440058
chr13	110742966	110745548
chr13	119488973	119491395
chr13	119594609	119604524
chr13	119605200	119605920
chr13	119607968	119617588
chr13	120320411	120322639
chr14	6636207	6638572
chr14	7869741	7872517
chr14	8285633	8287903
chr14	19414675	19420702
chr14	21499407	21502069
chr14	55559044	55561737
chr14	67714646	67717104
chr14	69161003	69163446
chr14	120476520	120479308
chr14	124800548	124803244
chr15	9014686	9017345
chr15	58437814	58440686
chr15	75084454	75088047
chr15	76102011	76105870
chr15	91905615	91911402
chr15	91992117	91993703
chr15	102404623	102407389
chr16	3112454	3118056
chr16	3121809	3124730
chr16	3230585	3249217
chr16	3267679	3269997
chr16	3270723	3273299
chr16	3337066	3337248
chr16	3338541	3338708
chr16	3338884	3339554
chr16	3340103	3341863
chr16	3348512	3353138
chr16	10974066	10976278
chr16	11142905	11145315
chr16	17221213	17223525
chr16	24582360	24584934
chr16	38087846	38090558
chr16	57390112	57392676
chr16	86819785	86822244
chr16	93788191	93790384
chr16	93991772	93994368
chr16	98106436	98108768
chr17	3004167	3039892
chr17	3075360	3085806
chr17	4625166	4627603
chr17	13304954	13307295
chr17	13547118	13554228
chr17	13584721	13592605
chr17	13653612	13656298
chr17	22875274	22877883
chr17	23530535	23533349
chr17	23533390	23533512
chr17	29101438	29109513
chr17	36230223	36232605
chr17	39841996	39849829
chr17	67740306	67742635
chr17	70962657	70964891
chr17	84460687	84464659
chr18	3002805	3013833
chr18	3113804	3120973
chr18	4195752	4198816
chr18	20617574	20617982
chr18	20619925	20621235
chr18	20624338	20624494
chr18	36559006	36561036
chr18	40307014	40309403
chr18	82160213	82171948
chr18	85696925	85699291
chr18	90601088	90603639
chr19	39258729	39261328
chr19	39262752	39264236
chr19	45648969	45651272
chr19	53775784	53776977
chr19	58112240	58114641
chr19	61262649	61268164
chr19	61330274	61332566
chr2	3049002	3052125
chr2	5378039	5380376
chr2	20898863	20901198
chr2	22002666	22006682
chr2	22586501	22591198
chr2	22738412	22741056
chr2	28182996	28185655
chr2	51946087	51948860
chr2	52695532	52700035
chr2	53190368	53192471
chr2	57628488	57630727
chr2	66188205	66190462
chr2	80811834	80815984
chr2	84714186	84716735
chr2	92092599	92094775
chr2	98661229	98668337
chr2	121521320	121522185
chr2	177313550	177316626
chr2	181915694	181920273
chr2	181927045	181933525
chr2	182011583	182014223
chr3	3000305	3003485
chr3	3003498	3005583
chr3	3008517	3016611
chr3	3027934	3033946
chr3	5859338	5861826
chr3	8243565	8247573
chr3	56574431	56576750
chr3	60044057	60047062
chr3	62158099	62160335
chr3	91097736	91098269
chr3	95014320	95016552
chr3	96043519	96046044
chr3	99980112	99982394
chr3	123676651	123679345
chr3	149051472	149053935
chr3	159938403	159940680
chr4	3049008	3057589
chr4	3057926	3057951
chr4	3057957	3070939
chr4	3078687	3087634
chr4	3087793	3087824
chr4	3088183	3092574
chr4	3174088	3178413
chr4	3178934	3178988
chr4	3179429	3183184
chr4	3224190	3227875
chr4	3228411	3229946
chr4	28175808	28178165
chr4	31775993	31778602
chr4	70377116	70379256
chr4	118546005	118549737
chr4	145438839	145440729
chr4	145447893	145450160
chr4	145679624	145681903
chr4	145685328	145689863
chr4	145700849	145703586
chr4	145779809	145780077
chr4	145828382	145829917
chr4	145830594	145831382
chr4	145834583	145838868
chr4	145839806	145842678
chr4	145843516	145849997
chr4	146164048	146164808
chr4	146165465	146171513
chr4	146172342	146177455
chr4	146259717	146261663
chr4	146262473	146263179
chr4	146273257	146273750
chr4	146436306	146436832
chr4	146451431	146455458
chr4	146475150	146476549
chr4	146477295	146496949
chr4	146497126	146497191
chr4	146498136	146500659
chr4	146514743	146515880
chr4	146521336	146522409
chr4	146599417	146600571
chr4	146713609	146714207
chr4	146714488	146716653
chr4	146716991	146721348
chr4	147028188	147033108
chr4	147057334	147058419
chr4	147093920	147096533
chr4	147119578	147119821
chr4	147120784	147128930
chr4	147179878	147180585
chr4	147194719	147197718
chr4	147197834	147200824
chr4	147231093	147237178
chr4	147255923	147259118
chr4	147280124	147280832
chr4	147309453	147310788
chr4	147331640	147333833
chr4	147334485	147346844
chr4	147348881	147351051
chr4	147355318	147357412
chr4	147362442	147364013
chr4	147365622	147366636
chr4	147368967	147369146
chr4	147369560	147370310
chr4	147377002	147378516
chr4	147389132	147392158
chr4	147394987	147407328
chr4	147407718	147414944
chr4	147414961	147417956
chr4	147418157	147435518
chr4	147435762	147435792
chr4	147435946	147440573
chr4	147447352	147448412
chr4	147448734	147450095
chr4	147450307	147451358
chr4	147452009	147452668
chr4	147512796	147513189
chr4	147517883	147524409
chr4	147623284	147624916
chr4	147635571	147636208
chr4	147636284	147638009
chr4	147638285	147647439
chr4	147755336	147756655
chr4	149809054	149811758
chr4	151860869	151863546
chr4	156339576	156344853
chr4	156355654	156358892
chr5	14909643	14910139
chr5	14913422	14914073
chr5	14917774	14921130
chr5	14932263	14933958
chr5	14934780	14935308
chr5	14940145	14942209
chr5	14942454	14942460
chr5	14950132	14950691
chr5	14950777	14951661
chr5	14951799	14952432
chr5	14953677	14957075
chr5	14957880	14964120
chr5	14971251	14974797
chr5	14979649	14983004
chr5	14983567	14984680
chr5	14985269	14992323
chr5	14993380	14998101
chr5	15003598	15009785
chr5	15010327	15011975
chr5	15017201	15021309
chr5	15021750	15024895
chr5	15026603	15026773
chr5	15034395	15046044
chr5	15050629	15055837
chr5	15459667	15464106
chr5	15466368	15466693
chr5	15466889	15474923
chr5	15478819	15485756
chr5	15486559	15489053
chr5	15497436	15500155
chr5	15507625	15518299
chr5	15526873	15529178
chr5	15530482	15530524
chr5	15551422	15556883
chr5	15576661	15577621
chr5	15579112	15583633
chr5	15586654	15587094
chr5	15589000	15591949
chr5	15595223	15597954
chr5	15600185	15600717
chr5	15605402	15608337
chr5	15613352	15614537
chr5	15615267	15615413
chr5	15619205	15619829
chr5	15620008	15626203
chr5	15629146	15633869
chr5	15634327	15634761
chr5	15636218	15639197
chr5	15639784	15646403
chr5	15650144	15656407
chr5	15657676	15657682
chr5	15658544	15663465
chr5	15670222	15673356
chr5	15677086	15682991
chr5	15687775	15694810
chr5	15696563	15699401
chr5	15702275	15704787
chr5	15709316	15713682
chr5	25815651	25819492
chr5	32725094	32731380
chr5	32732900	32735224
chr5	32736913	32739312
chr5	36629422	36631766
chr5	36659923	36662570
chr5	104329745	104333160
chr5	109556533	109559507
chr5	114921403	114923609
chr5	125385639	125388609
chr5	125388873	125389027
chr5	135148197	135150687
chr5	137151216	137153727
chr5	146259977	146262365
chr5	147610434	147612632
chr6	3049423	3052069
chr6	3199767	3202671
chr6	4922732	4925199
chr6	29746688	29750155
chr6	47650956	47687580
chr6	47737203	47770613
chr6	47770688	47773524
chr6	47776921	47778288
chr6	53082920	53085555
chr6	103648045	103650294
chr6	114340022	114343200
chr7	12009343	12017164
chr7	19227264	19229911
chr7	25266684	25269342
chr7	56160686	56162801
chr7	59734759	59735130
chr7	59735342	59738480
chr7	59743057	59744898
chr7	59750256	59750403
chr7	59765858	59773433
chr7	59777435	59777688
chr7	59777819	59777966
chr7	59797260	59797920
chr7	59860605	59861165
chr7	59861275	59863853
chr7	59867126	59870112
chr7	64072405	64091442
chr7	64466764	64472321
chr7	64472786	64495602
chr7	72651871	72653772
chr7	79828757	79830562
chr7	112636730	112640157
chr7	123021274	123023624
chr7	127026135	127028492
chr7	128185846	128189343
chr7	145339923	145342459
chr8	14305740	14308369
chr8	15518785	15521117
chr8	19681131	19684756
chr8	19691376	19692371
chr8	19692937	19693198
chr8	19697278	19711741
chr8	19712219	19714063
chr8	19715033	19721099
chr8	19721389	19737352
chr8	19751687	19754146
chr8	19758477	19761260
chr8	19766332	19767937
chr8	19774083	19778539
chr8	19782858	19787731
chr8	19789586	19792874
chr8	19801144	19802211
chr8	19903842	19914679
chr8	19914829	19917323
chr8	19926960	19936891
chr8	20017163	20019193
chr8	20022727	20023668
chr8	20023801	20026328
chr8	20026677	20028442
chr8	20029252	20029457
chr8	20033973	20044377
chr8	20047168	20052201
chr8	20054692	20062207
chr8	20062359	20062381
chr8	20066903	20068123
chr8	20068167	20073790
chr8	20079981	20087319
chr8	20093114	20105279
chr8	20108890	20117932
chr8	20119221	20119824
chr8	20119950	20124094
chr8	20124702	20135310
chr8	20136728	20150793
chr8	20151868	20152461
chr8	20152641	20156368
chr8	20258136	20261081
chr8	20263087	20264957
chr8	20265182	20269007
chr8	20272586	20304081
chr8	20312041	20315103
chr8	20322406	20323195
chr8	20327104	20348063
chr8	20348878	20352973
chr8	20358920	20399684
chr8	20400723	20414672
chr8	20415236	20426499
chr8	20428996	20432208
chr8	20432979	20442727
chr8	20494397	20499504
chr8	20501719	20533726
chr8	20534338	20534342
chr8	20534488	20541206
chr8	20541397	20553100
chr8	20557579	20561181
chr8	20563415	20563632
chr8	20565578	20567175
chr8	20570365	20628202
chr8	20628418	20628940
chr8	20628956	20634183
chr8	20634275	20634295
chr8	20634387	20634922
chr8	20635505	20640770
chr8	20641085	20651070
chr8	20653637	20670423
chr8	20674136	20686766
chr8	20688028	20688503
chr8	20690915	20707927
chr8	20710568	20711926
chr8	20811276	20835155
chr8	23094429	23096804
chr8	55112932	55124672
chr8	55345107	55356208
chr8	55358110	55361564
chr8	55361850	55365675
chr8	55369072	55376371
chr8	58094779	58097224
chr8	71840085	71840699
chr8	83755699	83757986
chr8	123539729	123539879
chr8	123542673	123544268
chr8	123544584	123546137
chr8	123554757	123555015
chr8	123567488	123568730
chr9	2999000	3039419
chr9	3257635	3260113
chr9	13826076	13828641
chr9	24540849	24543161
chr9	35304215	35306651
chr9	56222571	56224955
chr9	57074845	57077403
chr9	69098572	69101274
chr9	70622070	70624471
chr9	80956733	80958661
chr9	121040717	121043408
chr9	123460768	123463292
chr9	123923332	123927203
chr9	124255275	124259014
chrM	0	16299
chrX	66493812	66495424
chrX	76597456	76600136
chrX	91841303	91844066
chrX	94880958	94881406
chrX	94885884	94886140
chrX	94890210	94890326
chrX	94902537	94903991
chrX	94907641	94908233
chrX	94912626	94916014
chrX	112369695	112372262
chrX	117087775	117090043
chrX	126770203	126772565
chrX	135041380	135044770
chrX	135051995	135055944
chrX	143482004	143484125
chrX	169985133	170023444
chrX	170671789	170674598
chrX	170732206	170739180
chrX	170741374	170743177
chrX	170757170	170759511
chrX	170808828	170820055
chrX	170830177	170834176
chrX	170840189	170853863
chrX	170854229	170858346
chrX	170859259	170860477
chrX	170861112	170861516
chrX	170863436	170864018
chrX	170879923	170882299
chrY	139571	147435
chrY	257192	264671
chrY	11856803	11859498
chrY	90733805	90745852
chrY	90759627	90760408
chrY	90762579	90802093
chrY	90802572	90810712
chrY	90810926	90814974

## Sheet: hg38_annotated
Chr	Start	End	Detailed Annotation	Nearest TSS	Mappability	Overlap with ENCODE
chr1	124610979	124625614	ALR/Alpha|Satellite|centr	EMBP1	Mappable	ENCODE Overlap
chr1	124347449	124349827	ALR/Alpha|Satellite|centr	EMBP1	Mappable	ENCODE Overlap
chr1	123681389	123697714	ALR/Alpha|Satellite|centr	EMBP1	Mappable	Unique
chr1	124755617	124756133	ALR/Alpha|Satellite|centr	EMBP1	Mappable	Unique
chr1	228644488	228646810	TTS (NR_023363).10	RNA5S8	Mappable	Unique
chr1	122763761	122771648	ALR/Alpha|Satellite|centr	EMBP1	Mappable	Unique
chr1	123074471	123077388	ALR/Alpha|Satellite|centr	EMBP1	Mappable	Unique
chr1	123698751	123699028	ALR/Alpha|Satellite|centr	EMBP1	Mappable	Unique
chr1	124082237	124085912	ALR/Alpha|Satellite|centr	EMBP1	Mappable	Unique
chr1	124195003	124199252	ALR/Alpha|Satellite|centr	EMBP1	Mappable	Unique
chr1	122822805	122852412	ALR/Alpha|Satellite|centr	EMBP1	Mappable	Unique
chr1	124079072	124081761	ALR/Alpha|Satellite|centr	EMBP1	Mappable	Unique
chr1	124637048	124650716	ALR/Alpha|Satellite|centr	EMBP1	Mappable	Unique
chr1	123923101	123930829	ALR/Alpha|Satellite|centr	EMBP1	Mappable	Unique
chr1	123947775	123954907	ALR/Alpha|Satellite|centr	EMBP1	Mappable	Unique
chr1	2651096	2657690	intron (NM_001242672, intron 5 of 7)	MMEL1	Mappable	Unique
chr1	123772279	123772518	ALR/Alpha|Satellite|centr	EMBP1	Mappable	Unique
chr1	123888372	123895580	ALR/Alpha|Satellite|centr	EMBP1	Mappable	Unique
chr1	124132073	124137242	ALR/Alpha|Satellite|centr	EMBP1	Mappable	ENCODE Overlap
chr1	123421242	123424555	ALR/Alpha|Satellite|centr	EMBP1	Mappable	ENCODE Overlap
chr1	122792518	122792713	ALR/Alpha|Satellite|centr	EMBP1	Mappable	ENCODE Overlap
chr1	123575612	123580150	ALR/Alpha|Satellite|centr	EMBP1	Mappable	ENCODE Overlap
chr1	123730701	123737589	ALR/Alpha|Satellite|centr	EMBP1	Lowly	ENCODE Overlap
chr1	124192450	124193252	ALR/Alpha|Satellite|centr	EMBP1	Lowly	ENCODE Overlap
chr1	122864530	122892414	ALR/Alpha|Satellite|centr	EMBP1	Lowly	ENCODE Overlap
chr1	123457393	123461993	ALR/Alpha|Satellite|centr	EMBP1	Lowly	ENCODE Overlap
chr1	124416522	124429776	ALR/Alpha|Satellite|centr	EMBP1	Lowly	ENCODE Overlap
chr1	124488952	124492689	ALR/Alpha|Satellite|centr	EMBP1	Lowly	ENCODE Overlap
chr1	123761364	123765317	ALR/Alpha|Satellite|centr	EMBP1	Lowly	ENCODE Overlap
chr1	122974321	122975357	ALR/Alpha|Satellite|centr	EMBP1	Lowly	ENCODE Overlap
chr1	124573689	124577060	ALR/Alpha|Satellite|centr	EMBP1	Lowly	ENCODE Overlap
chr1	2660041	2662057	intron (NM_001242672, intron 5 of 7)	MMEL1	Lowly	ENCODE Overlap
chr1	124666337	124666578	ALR/Alpha|Satellite|centr	EMBP1	Lowly	ENCODE Overlap
chr1	124444870	124447910	ALR/Alpha|Satellite|centr	EMBP1	Lowly	ENCODE Overlap
chr1	124628401	124632935	ALR/Alpha|Satellite|centr	EMBP1	Lowly	ENCODE Overlap
chr1	123955788	123976252	ALR/Alpha|Satellite|centr	EMBP1	Lowly	ENCODE Overlap
chr1	123749402	123749623	ALR/Alpha|Satellite|centr	EMBP1	Lowly	ENCODE Overlap
chr1	123788987	123792333	ALR/Alpha|Satellite|centr	EMBP1	Lowly	ENCODE Overlap
chr1	123353813	123358798	ALR/Alpha|Satellite|centr	EMBP1	Lowly	ENCODE Overlap
chr1	123487838	123493348	ALR/Alpha|Satellite|centr	EMBP1	Lowly	ENCODE Overlap
chr1	124185193	124186084	ALR/Alpha|Satellite|centr	EMBP1	Lowly	ENCODE Overlap
chr1	121742016	121776960	ALR/Alpha|Satellite|centr	EMBP1	Lowly	ENCODE Overlap
chr1	124389047	124390123	ALR/Alpha|Satellite|centr	EMBP1	Lowly	ENCODE Overlap
chr1	248944611	248947412	(AGGGTT)n|Simple_repeat|Simple_repeat	PGBD2	Lowly	ENCODE Overlap
chr1	16615621	16615795	Intergenic	NBPF1	Lowly	ENCODE Overlap
chr1	124162104	124174735	ALR/Alpha|Satellite|centr	EMBP1	Lowly	ENCODE Overlap
chr1	123769824	123771521	ALR/Alpha|Satellite|centr	EMBP1	Lowly	ENCODE Overlap
chr1	122976387	122979388	ALR/Alpha|Satellite|centr	EMBP1	Lowly	ENCODE Overlap
chr1	124046457	124046514	ALR/Alpha|Satellite|centr	EMBP1	Lowly	ENCODE Overlap
chr1	123828506	123829677	ALR/Alpha|Satellite|centr	EMBP1	Lowly	ENCODE Overlap
chr1	124487499	124487838	ALR/Alpha|Satellite|centr	EMBP1	Lowly	ENCODE Overlap
chr1	123454191	123456805	ALR/Alpha|Satellite|centr	EMBP1	Lowly	ENCODE Overlap
chr1	123831264	123840597	ALR/Alpha|Satellite|centr	EMBP1	Lowly	ENCODE Overlap
chr1	123866133	123870135	ALR/Alpha|Satellite|centr	EMBP1	Lowly	ENCODE Overlap
chr1	123207871	123216816	ALR/Alpha|Satellite|centr	EMBP1	Lowly	ENCODE Overlap
chr1	123067262	123071930	ALR/Alpha|Satellite|centr	EMBP1	Lowly	ENCODE Overlap
chr1	123671098	123680501	ALR/Alpha|Satellite|centr	EMBP1	Lowly	ENCODE Overlap
chr1	123680799	123681034	ALR/Alpha|Satellite|centr	EMBP1	Lowly	ENCODE Overlap
chr1	123787966	123788535	ALR/Alpha|Satellite|centr	EMBP1	Lowly	ENCODE Overlap
chr1	143183597	143277030	Intergenic	LSP1P5	Lowly	ENCODE Overlap
chr1	123841498	123841592	ALR/Alpha|Satellite|centr	EMBP1	Lowly	ENCODE Overlap
chr1	123777239	123787683	ALR/Alpha|Satellite|centr	EMBP1	Lowly	ENCODE Overlap
chr1	123004659	123060219	ALR/Alpha|Satellite|centr	EMBP1	Lowly	ENCODE Overlap
chr1	123410850	123411000	ALR/Alpha|Satellite|centr	EMBP1	Lowly	ENCODE Overlap
chr1	122967648	122973395	ALR/Alpha|Satellite|centr	EMBP1	Lowly	ENCODE Overlap
chr1	228608508	228616048	TTS (NR_023363).2	RNA5S3	Lowly	ENCODE Overlap
chr1	124312508	124313152	ALR/Alpha|Satellite|centr	EMBP1	Lowly	ENCODE Overlap
chr1	2663197	2666377	intron (NM_001242672, intron 5 of 7)	MMEL1	Lowly	ENCODE Overlap
chr1	124037252	124040943	ALR/Alpha|Satellite|centr	EMBP1	Lowly	ENCODE Overlap
chr1	2658437	2659484	intron (NM_001242672, intron 5 of 7)	MMEL1	Lowly	ENCODE Overlap
chr1	123638914	123647813	ALR/Alpha|Satellite|centr	EMBP1	Lowly	ENCODE Overlap
chr1	122758317	122763284	ALR/Alpha|Satellite|centr	EMBP1	Lowly	ENCODE Overlap
chr1	123310280	123312959	ALR/Alpha|Satellite|centr	EMBP1	Lowly	ENCODE Overlap
chr1	123944700	123947541	ALR/Alpha|Satellite|centr	EMBP1	Lowly	ENCODE Overlap
chr1	2696387	2697700	intron (NM_001242672, intron 5 of 7)	MMEL1	Lowly	ENCODE Overlap
chr1	123993045	123993143	ALR/Alpha|Satellite|centr	EMBP1	Lowly	ENCODE Overlap
chr1	228616110	228616994	TTS (NR_023363).4	RNA5S8	Lowly	ENCODE Overlap
chr1	123809159	123825290	ALR/Alpha|Satellite|centr	EMBP1	Lowly	ENCODE Overlap
chr1	123700538	123701366	ALR/Alpha|Satellite|centr	EMBP1	Lowly	ENCODE Overlap
chr1	123292604	123293199	ALR/Alpha|Satellite|centr	EMBP1	Lowly	ENCODE Overlap
chr1	124524705	124536570	ALR/Alpha|Satellite|centr	EMBP1	Lowly	ENCODE Overlap
chr1	122853507	122863783	ALR/Alpha|Satellite|centr	EMBP1	Lowly	ENCODE Overlap
chr1	124396134	124398614	ALR/Alpha|Satellite|centr	EMBP1	Lowly	ENCODE Overlap
chr1	124462900	124469384	ALR/Alpha|Satellite|centr	EMBP1	Lowly	ENCODE Overlap
chr1	789517	792613	(GGAATG)n|Simple_repeat|Simple_repeat	LOC100288069	Lowly	ENCODE Overlap
chr1	122565737	122597777	ALR/Alpha|Satellite|centr	EMBP1	Lowly	ENCODE Overlap
chr1	122660352	122712552	ALR/Alpha|Satellite|centr	EMBP1	Lowly	ENCODE Overlap
chr1	123465637	123470989	ALR/Alpha|Satellite|centr	EMBP1	Lowly	ENCODE Overlap
chr1	16512350	16514335	TTS (NR_004400)	RNU1-1	Lowly	ENCODE Overlap
chr1	124711528	124748035	ALR/Alpha|Satellite|centr	EMBP1	Lowly	ENCODE Overlap
chr1	123515909	123517288	ALR/Alpha|Satellite|centr	EMBP1	Lowly	ENCODE Overlap
chr1	122906144	122915306	ALR/Alpha|Satellite|centr	EMBP1	Lowly	ENCODE Overlap
chr1	123871258	123876903	ALR/Alpha|Satellite|centr	EMBP1	Lowly	ENCODE Overlap
chr1	123990369	123992936	ALR/Alpha|Satellite|centr	EMBP1	Lowly	ENCODE Overlap
chr1	123449989	123452433	ALR/Alpha|Satellite|centr	EMBP1	Lowly	ENCODE Overlap
chr1	123658013	123658426	ALR/Alpha|Satellite|centr	EMBP1	Lowly	ENCODE Overlap
chr1	161460728	161466377	CpG	FCGR2A	Lowly	ENCODE Overlap
chr1	124430835	124441228	ALR/Alpha|Satellite|centr	EMBP1	Lowly	ENCODE Overlap
chr1	124633057	124633319	ALR/Alpha|Satellite|centr	EMBP1	Lowly	ENCODE Overlap
chr1	123757476	123761007	ALR/Alpha|Satellite|centr	EMBP1	Lowly	ENCODE Overlap
chr1	124652111	124665269	ALR/Alpha|Satellite|centr	EMBP1	Lowly	ENCODE Overlap
chr1	123124556	123125047	ALR/Alpha|Satellite|centr	EMBP1	Lowly	ENCODE Overlap
chr1	123793121	123804898	ALR/Alpha|Satellite|centr	EMBP1	Lowly	ENCODE Overlap
chr1	123319246	123324771	ALR/Alpha|Satellite|centr	EMBP1	Lowly	ENCODE Overlap
chr1	123314679	123317444	ALR/Alpha|Satellite|centr	EMBP1	Lowly	ENCODE Overlap
chr1	123387599	123390748	ALR/Alpha|Satellite|centr	EMBP1	Lowly	ENCODE Overlap
chr1	124303939	124311225	ALR/Alpha|Satellite|centr	EMBP1	Lowly	ENCODE Overlap
chr1	124558602	124573677	ALR/Alpha|Satellite|centr	EMBP1	Lowly	ENCODE Overlap
chr1	2675075	2675937	intron (NM_001242672, intron 5 of 7)	MMEL1	Lowly	ENCODE Overlap
chr1	122813930	122821753	ALR/Alpha|Satellite|centr	EMBP1	Lowly	ENCODE Overlap
chr1	122892854	122906013	ALR/Alpha|Satellite|centr	EMBP1	Lowly	ENCODE Overlap
chr1	123183593	123187242	ALR/Alpha|Satellite|centr	EMBP1	Lowly	ENCODE Overlap
chr1	124594049	124605596	ALR/Alpha|Satellite|centr	EMBP1	Lowly	ENCODE Overlap
chr1	16614858	16615354	Intergenic	NBPF1	Lowly	ENCODE Overlap
chr1	122599644	122617908	ALR/Alpha|Satellite|centr	EMBP1	Lowly	ENCODE Overlap
chr1	2755311	2760203	intron (NM_001242672, intron 5 of 7)	TTC34	Lowly	ENCODE Overlap
chr1	123955043	123955348	ALR/Alpha|Satellite|centr	EMBP1	Lowly	ENCODE Overlap
chr1	123295606	123295739	ALR/Alpha|Satellite|centr	EMBP1	Lowly	ENCODE Overlap
chr1	124024633	124024799	ALR/Alpha|Satellite|centr	EMBP1	Lowly	ENCODE Overlap
chr1	123633969	123634047	ALR/Alpha|Satellite|centr	EMBP1	Lowly	ENCODE Overlap
chr1	122502392	122558766	ALR/Alpha|Satellite|centr	EMBP1	Lowly	ENCODE Overlap
chr1	123904701	123908708	ALR/Alpha|Satellite|centr	EMBP1	Lowly	ENCODE Overlap
chr1	2676476	2689992	intron (NM_001242672, intron 5 of 7)	MMEL1	Lowly	ENCODE Overlap
chr1	124593326	124593327	ALR/Alpha|Satellite|centr	EMBP1	Lowly	ENCODE Overlap
chr1	124243016	124255477	ALR/Alpha|Satellite|centr	EMBP1	Lowly	ENCODE Overlap
chr1	124193388	124194092	ALR/Alpha|Satellite|centr	EMBP1	Lowly	ENCODE Overlap
chr1	122812476	122812926	ALR/Alpha|Satellite|centr	EMBP1	Lowly	ENCODE Overlap
chr1	123187448	123187650	ALR/Alpha|Satellite|centr	EMBP1	Lowly	ENCODE Overlap
chr1	123246292	123252731	ALR/Alpha|Satellite|centr	EMBP1	Lowly	ENCODE Overlap
chr1	123345950	123353178	ALR/Alpha|Satellite|centr	EMBP1	Lowly	ENCODE Overlap
chr1	123908832	123909015	ALR/Alpha|Satellite|centr	EMBP1	Lowly	ENCODE Overlap
chr1	123865900	123866108	ALR/Alpha|Satellite|centr	EMBP1	Lowly	ENCODE Overlap
chr1	123880442	123887992	ALR/Alpha|Satellite|centr	EMBP1	Lowly	ENCODE Overlap
chr1	124605974	124606640	ALR/Alpha|Satellite|centr	EMBP1	Lowly	ENCODE Overlap
chr1	123478972	123483857	ALR/Alpha|Satellite|centr	EMBP1	Lowly	ENCODE Overlap
chr1	124127325	124131808	ALR/Alpha|Satellite|centr	EMBP1	Lowly	ENCODE Overlap
chr1	123392121	123395225	ALR/Alpha|Satellite|centr	EMBP1	Lowly	ENCODE Overlap
chr1	122655572	122659623	ALR/Alpha|Satellite|centr	EMBP1	Lowly	ENCODE Overlap
chr1	16725841	16728094	Intergenic	ESPNP	Lowly	ENCODE Overlap
chr1	123471069	123472466	ALR/Alpha|Satellite|centr	EMBP1	Lowly	ENCODE Overlap
chr1	123257533	123267929	ALR/Alpha|Satellite|centr	EMBP1	Lowly	ENCODE Overlap
chr1	123487155	123487680	ALR/Alpha|Satellite|centr	EMBP1	Lowly	ENCODE Overlap
chr1	123878887	123880095	ALR/Alpha|Satellite|centr	EMBP1	Lowly	ENCODE Overlap
chr1	123721481	123724576	ALR/Alpha|Satellite|centr	EMBP1	Lowly	ENCODE Overlap
chr1	123293396	123293989	ALR/Alpha|Satellite|centr	EMBP1	Lowly	ENCODE Overlap
chr1	123648151	123653550	ALR/Alpha|Satellite|centr	EMBP1	Lowly	ENCODE Overlap
chr1	123806472	123807799	ALR/Alpha|Satellite|centr	EMBP1	Lowly	ENCODE Overlap
chr1	123484321	123484872	ALR/Alpha|Satellite|centr	EMBP1	Lowly	ENCODE Overlap
chr1	123223300	123229067	ALR/Alpha|Satellite|centr	EMBP1	Lowly	ENCODE Overlap
chr1	122988286	122988566	ALR/Alpha|Satellite|centr	EMBP1	Lowly	ENCODE Overlap
chr1	124334073	124339709	ALR/Alpha|Satellite|centr	EMBP1	Lowly	ENCODE Overlap
chr1	228636195	228644351	GA-rich|Low_complexity|Low_complexity	RHOU	Lowly	ENCODE Overlap
chr1	123750069	123757183	ALR/Alpha|Satellite|centr	EMBP1	Lowly	ENCODE Overlap
chr1	123366175	123373760	ALR/Alpha|Satellite|centr	EMBP1	Lowly	ENCODE Overlap
chr1	123133630	123149853	ALR/Alpha|Satellite|centr	EMBP1	Lowly	ENCODE Overlap
chr1	124142769	124151448	ALR/Alpha|Satellite|centr	EMBP1	Lowly	ENCODE Overlap
chr1	122750334	122757705	ALR/Alpha|Satellite|centr	EMBP1	Lowly	ENCODE Overlap
chr1	124543344	124551494	ALR/Alpha|Satellite|centr	EMBP1	Lowly	ENCODE Overlap
chr1	123463500	123464152	ALR/Alpha|Satellite|centr	EMBP1	Lowly	ENCODE Overlap
chr1	123337837	123338665	ALR/Alpha|Satellite|centr	EMBP1	Lowly	ENCODE Overlap
chr1	228617880	228620677	promoter-TSS (NR_023363).5	RNA5S8	Lowly	ENCODE Overlap
chr1	122559146	122563373	ALR/Alpha|Satellite|centr	EMBP1	Lowly	ENCODE Overlap
chr1	124449186	124459787	ALR/Alpha|Satellite|centr	EMBP1	Lowly	ENCODE Overlap
chr1	123705983	123709138	ALR/Alpha|Satellite|centr	EMBP1	Lowly	ENCODE Overlap
chr1	123717922	123720330	ALR/Alpha|Satellite|centr	EMBP1	Lowly	ENCODE Overlap
chr1	124553805	124556586	ALR/Alpha|Satellite|centr	EMBP1	Lowly	ENCODE Overlap
chr1	124022068	124023445	ALR/Alpha|Satellite|centr	EMBP1	Lowly	ENCODE Overlap
chr1	123774014	123776700	ALR/Alpha|Satellite|centr	EMBP1	Lowly	ENCODE Overlap
chr1	124112936	124127192	ALR/Alpha|Satellite|centr	EMBP1	Lowly	ENCODE Overlap
chr1	123703028	123703309	ALR/Alpha|Satellite|centr	EMBP1	Lowly	ENCODE Overlap
chr1	123338733	123341125	ALR/Alpha|Satellite|centr	EMBP1	Lowly	ENCODE Overlap
chr1	123534158	123538816	ALR/Alpha|Satellite|centr	EMBP1	Lowly	ENCODE Overlap
chr1	122921571	122965108	ALR/Alpha|Satellite|centr	EMBP1	Lowly	ENCODE Overlap
chr1	123739630	123746731	ALR/Alpha|Satellite|centr	EMBP1	Lowly	ENCODE Overlap
chr1	123473265	123473765	ALR/Alpha|Satellite|centr	EMBP1	Lowly	ENCODE Overlap
chr1	123078634	123090349	ALR/Alpha|Satellite|centr	EMBP1	Lowly	ENCODE Overlap
chr1	123634201	123638786	ALR/Alpha|Satellite|centr	EMBP1	Lowly	ENCODE Overlap
chr1	123267951	123272997	ALR/Alpha|Satellite|centr	EMBP1	Lowly	ENCODE Overlap
chr1	236712612	236716056	intron (NM_001278344, intron 1 of 22)	ACTN2	Lowly	ENCODE Overlap
chr1	124537250	124541856	ALR/Alpha|Satellite|centr	EMBP1	Lowly	ENCODE Overlap
chr1	124058577	124074991	ALR/Alpha|Satellite|centr	EMBP1	Lowly	ENCODE Overlap
chr1	123426130	123440706	ALR/Alpha|Satellite|centr	EMBP1	Lowly	ENCODE Overlap
chr1	124634253	124634854	ALR/Alpha|Satellite|centr	EMBP1	Lowly	ENCODE Overlap
chr1	124493000	124494360	ALR/Alpha|Satellite|centr	EMBP1	Lowly	ENCODE Overlap
chr1	123977871	123982318	ALR/Alpha|Satellite|centr	EMBP1	Lowly	ENCODE Overlap
chr1	123601299	123632580	ALR/Alpha|Satellite|centr	EMBP1	Lowly	ENCODE Overlap
chr1	124233326	124233698	ALR/Alpha|Satellite|centr	EMBP1	Lowly	ENCODE Overlap
chr1	124496911	124521316	ALR/Alpha|Satellite|centr	EMBP1	Lowly	ENCODE Overlap
chr1	123581424	123587147	ALR/Alpha|Satellite|centr	EMBP1	Lowly	ENCODE Overlap
chr1	123152211	123160608	ALR/Alpha|Satellite|centr	EMBP1	Lowly	ENCODE Overlap
chr1	124295346	124303919	ALR/Alpha|Satellite|centr	EMBP1	Lowly	ENCODE Overlap
chr1	2667718	2674721	intron (NM_001242672, intron 5 of 7)	MMEL1	Lowly	ENCODE Overlap
chr1	161442212	161459350	CpG	FCGR2A	Lowly	ENCODE Overlap
chr1	124236503	124241894	ALR/Alpha|Satellite|centr	EMBP1	Lowly	ENCODE Overlap
chr1	123595138	123599775	ALR/Alpha|Satellite|centr	EMBP1	Lowly	ENCODE Overlap
chr1	124416165	124416369	ALR/Alpha|Satellite|centr	EMBP1	Lowly	ENCODE Overlap
chr1	122981432	122981579	ALR/Alpha|Satellite|centr	EMBP1	Lowly	ENCODE Overlap
chr1	124558348	124558487	ALR/Alpha|Satellite|centr	EMBP1	Lowly	ENCODE Overlap
chr1	122918760	122919060	ALR/Alpha|Satellite|centr	EMBP1	Lowly	ENCODE Overlap
chr1	124401333	124410007	ALR/Alpha|Satellite|centr	EMBP1	Lowly	ENCODE Overlap
chr1	123909020	123916403	ALR/Alpha|Satellite|centr	EMBP1	Lowly	ENCODE Overlap
chr1	123567201	123572421	ALR/Alpha|Satellite|centr	EMBP1	Lowly	ENCODE Overlap
chr1	123983540	123986717	ALR/Alpha|Satellite|centr	EMBP1	Lowly	ENCODE Overlap
chr1	124460404	124460735	ALR/Alpha|Satellite|centr	EMBP1	Lowly	ENCODE Overlap
chr1	123090393	123124055	ALR/Alpha|Satellite|centr	EMBP1	Lowly	ENCODE Overlap
chr1	122989513	122991506	ALR/Alpha|Satellite|centr	EMBP1	Lowly	ENCODE Overlap
chr1	123545968	123562717	ALR/Alpha|Satellite|centr	EMBP1	Lowly	ENCODE Overlap
chr1	123725476	123729267	ALR/Alpha|Satellite|centr	EMBP1	Lowly	ENCODE Overlap
chr1	124047216	124058353	ALR/Alpha|Satellite|centr	EMBP1	Lowly	ENCODE Overlap
chr1	123125721	123129029	ALR/Alpha|Satellite|centr	EMBP1	Lowly	ENCODE Overlap
chr1	124748208	124754755	ALR/Alpha|Satellite|centr	EMBP1	Lowly	ENCODE Overlap
chr1	123709361	123710441	ALR/Alpha|Satellite|centr	EMBP1	Lowly	ENCODE Overlap
chr1	123192365	123205196	ALR/Alpha|Satellite|centr	EMBP1	Lowly	ENCODE Overlap
chr1	124157846	124161487	ALR/Alpha|Satellite|centr	EMBP1	Lowly	ENCODE Overlap
chr1	123274274	123277786	ALR/Alpha|Satellite|centr	EMBP1	Lowly	ENCODE Overlap
chr1	161466446	161472738	CpG	FCGR2A	Lowly	ENCODE Overlap
chr1	123232086	123238851	ALR/Alpha|Satellite|centr	EMBP1	Lowly	ENCODE Overlap
chr1	123600135	123600404	ALR/Alpha|Satellite|centr	EMBP1	Lowly	ENCODE Overlap
chr1	122981905	122984908	ALR/Alpha|Satellite|centr	EMBP1	Lowly	ENCODE Overlap
chr1	124410105	124415973	ALR/Alpha|Satellite|centr	EMBP1	Lowly	ENCODE Overlap
chr1	123000144	123004503	ALR/Alpha|Satellite|centr	EMBP1	Lowly	ENCODE Overlap
chr1	123710782	123716188	ALR/Alpha|Satellite|centr	EMBP1	Lowly	ENCODE Overlap
chr1	124042426	124046077	ALR/Alpha|Satellite|centr	EMBP1	Lowly	ENCODE Overlap
chr1	124153959	124157292	ALR/Alpha|Satellite|centr	EMBP1	Lowly	ENCODE Overlap
chr1	124523859	124524670	ALR/Alpha|Satellite|centr	EMBP1	Lowly	ENCODE Overlap
chr1	124391089	124393688	ALR/Alpha|Satellite|centr	EMBP1	Lowly	ENCODE Overlap
chr1	123160743	123179378	ALR/Alpha|Satellite|centr	EMBP1	Lowly	ENCODE Overlap
chr1	124340068	124346843	ALR/Alpha|Satellite|centr	EMBP1	Lowly	ENCODE Overlap
chr1	123078238	123078262	ALR/Alpha|Satellite|centr	EMBP1	Lowly	ENCODE Overlap
chr1	123463270	123463288	ALR/Alpha|Satellite|centr	EMBP1	Lowly	ENCODE Overlap
chr1	124288111	124292489	ALR/Alpha|Satellite|centr	EMBP1	Lowly	ENCODE Overlap
chr1	228620723	228624068	promoter-TSS (NR_023363).6	RNA5S17	Lowly	ENCODE Overlap
chr1	122985198	122987949	ALR/Alpha|Satellite|centr	EMBP1	Lowly	ENCODE Overlap
chr1	123501642	123505110	ALR/Alpha|Satellite|centr	EMBP1	Lowly	ENCODE Overlap
chr1	123494306	123500148	ALR/Alpha|Satellite|centr	EMBP1	Lowly	ENCODE Overlap
chr1	123299360	123308922	ALR/Alpha|Satellite|centr	EMBP1	Lowly	ENCODE Overlap
chr1	123477134	123478791	ALR/Alpha|Satellite|centr	EMBP1	Lowly	ENCODE Overlap
chr1	123918014	123920972	ALR/Alpha|Satellite|centr	EMBP1	Lowly	ENCODE Overlap
chr1	123564074	123564609	ALR/Alpha|Satellite|centr	EMBP1	Lowly	ENCODE Overlap
chr1	124187392	124191846	ALR/Alpha|Satellite|centr	EMBP1	Lowly	ENCODE Overlap
chr1	123860085	123865862	ALR/Alpha|Satellite|centr	EMBP1	Lowly	ENCODE Overlap
chr1	124137450	124141973	ALR/Alpha|Satellite|centr	EMBP1	Lowly	ENCODE Overlap
chr1	123231456	123232068	ALR/Alpha|Satellite|centr	EMBP1	Lowly	ENCODE Overlap
chr1	124668405	124698204	ALR/Alpha|Satellite|centr	EMBP1	Lowly	ENCODE Overlap
chr1	123660028	123667802	ALR/Alpha|Satellite|centr	EMBP1	Lowly	ENCODE Overlap
chr1	124029009	124035852	ALR/Alpha|Satellite|centr	EMBP1	Lowly	ENCODE Overlap
chr1	124314206	124330916	ALR/Alpha|Satellite|centr	EMBP1	Lowly	ENCODE Overlap
chr1	628088	635923	TTS (NR_162149)	MIR12136	Lowly	ENCODE Overlap
chr1	124698889	124710105	ALR/Alpha|Satellite|centr	EMBP1	Lowly	ENCODE Overlap
chr1	123654707	123657707	ALR/Alpha|Satellite|centr	EMBP1	Lowly	ENCODE Overlap
chr1	122564484	122564628	ALR/Alpha|Satellite|centr	EMBP1	Lowly	ENCODE Overlap
chr1	123327187	123336366	ALR/Alpha|Satellite|centr	EMBP1	Lowly	ENCODE Overlap
chr1	124756241	124765560	ALR/Alpha|Satellite|centr	EMBP1	Lowly	ENCODE Overlap
chr1	124587185	124593255	ALR/Alpha|Satellite|centr	EMBP1	Lowly	ENCODE Overlap
chr1	123993263	124017467	ALR/Alpha|Satellite|centr	EMBP1	Lowly	ENCODE Overlap
chr1	124577276	124577641	ALR/Alpha|Satellite|centr	EMBP1	Lowly	ENCODE Overlap
chr1	123936407	123941483	ALR/Alpha|Satellite|centr	EMBP1	Lowly	ENCODE Overlap
chr1	144102590	144105633	(TGGCTGGCT)n|Simple_repeat|Simple_repeat	FAM72C	Lowly	ENCODE Overlap
chr1	123063967	123066571	ALR/Alpha|Satellite|centr	EMBP1	Lowly	ENCODE Overlap
chr1	91386236	91388535	LSU-rRNA_Hsa|rRNA|rRNA	HFM1	Lowly	ENCODE Overlap
chr1	121965774	121969623	ALR/Alpha|Satellite|centr	EMBP1	Lowly	ENCODE Overlap
chr1	123506859	123512351	ALR/Alpha|Satellite|centr	EMBP1	Lowly	ENCODE Overlap
chr1	124203810	124232742	ALR/Alpha|Satellite|centr	EMBP1	Lowly	ENCODE Overlap
chr1	124177846	124182735	ALR/Alpha|Satellite|centr	EMBP1	Lowly	ENCODE Overlap
chr1	224010839	224015910	(AATGG)n|Simple_repeat|Simple_repeat	LOC100287497	Lowly	ENCODE Overlap
chr1	123442350	123448859	ALR/Alpha|Satellite|centr	EMBP1	Lowly	ENCODE Overlap
chr1	123336600	123336731	ALR/Alpha|Satellite|centr	EMBP1	Lowly	ENCODE Overlap
chr1	123724579	123724815	ALR/Alpha|Satellite|centr	EMBP1	Lowly	ENCODE Overlap
chr1	123668135	123668950	ALR/Alpha|Satellite|centr	EMBP1	Lowly	ENCODE Overlap
chr1	123411051	123420183	ALR/Alpha|Satellite|centr	EMBP1	Lowly	ENCODE Overlap
chr1	124350457	124387136	ALR/Alpha|Satellite|centr	EMBP1	Lowly	ENCODE Overlap
chr1	125165251	125171959	Intergenic	EMBP1	Lowly	ENCODE Overlap
chr1	122617993	122622038	ALR/Alpha|Satellite|centr	EMBP1	Lowly	ENCODE Overlap
chr1	123587727	123593407	ALR/Alpha|Satellite|centr	EMBP1	Lowly	ENCODE Overlap
chr1	123240864	123243602	ALR/Alpha|Satellite|centr	EMBP1	Lowly	ENCODE Overlap
chr1	123452734	123453336	ALR/Alpha|Satellite|centr	EMBP1	Lowly	ENCODE Overlap
chr1	123252764	123256027	ALR/Alpha|Satellite|centr	EMBP1	Lowly	ENCODE Overlap
chr1	124024808	124027897	ALR/Alpha|Satellite|centr	EMBP1	Lowly	ENCODE Overlap
chr1	123318612	123318659	ALR/Alpha|Satellite|centr	EMBP1	Lowly	ENCODE Overlap
chr1	122712809	122715970	ALR/Alpha|Satellite|centr	EMBP1	Lowly	ENCODE Overlap
chr1	123217618	123218459	ALR/Alpha|Satellite|centr	EMBP1	Lowly	ENCODE Overlap
chr1	122716926	122720666	ALR/Alpha|Satellite|centr	EMBP1	Lowly	ENCODE Overlap
chr1	124091699	124105529	ALR/Alpha|Satellite|centr	EMBP1	Lowly	ENCODE Overlap
chr1	124470643	124487474	ALR/Alpha|Satellite|centr	EMBP1	Lowly	ENCODE Overlap
chr1	123766306	123769701	ALR/Alpha|Satellite|centr	EMBP1	Lowly	ENCODE Overlap
chr1	124579298	124584106	ALR/Alpha|Satellite|centr	EMBP1	Lowly	ENCODE Overlap
chr1	123899406	123904231	ALR/Alpha|Satellite|centr	EMBP1	Lowly	ENCODE Overlap
chr1	124018297	124021565	ALR/Alpha|Satellite|centr	EMBP1	Lowly	ENCODE Overlap
chr1	123825521	123828486	ALR/Alpha|Satellite|centr	EMBP1	Lowly	ENCODE Overlap
chr1	123517950	123531595	ALR/Alpha|Satellite|centr	EMBP1	Lowly	ENCODE Overlap
chr1	122793709	122809534	ALR/Alpha|Satellite|centr	EMBP1	Lowly	ENCODE Overlap
chr1	123485159	123486942	ALR/Alpha|Satellite|centr	EMBP1	Lowly	ENCODE Overlap
chr1	124075556	124076291	ALR/Alpha|Satellite|centr	EMBP1	Lowly	ENCODE Overlap
chr1	2691502	2693971	intron (NM_001242672, intron 5 of 7)	MMEL1	Lowly	ENCODE Overlap
chr1	123374374	123383121	ALR/Alpha|Satellite|centr	EMBP1	Lowly	ENCODE Overlap
chr1	123899167	123899184	ALR/Alpha|Satellite|centr	EMBP1	Lowly	ENCODE Overlap
chr1	123073383	123074327	ALR/Alpha|Satellite|centr	EMBP1	Lowly	ENCODE Overlap
chr1	122622921	122655193	ALR/Alpha|Satellite|centr	EMBP1	Lowly	ENCODE Overlap
chr1	125172600	125185576	Intergenic	EMBP1	Lowly	ENCODE Overlap
chr1	122772071	122792107	ALR/Alpha|Satellite|centr	EMBP1	Lowly	ENCODE Overlap
chr1	123222073	123222104	ALR/Alpha|Satellite|centr	EMBP1	Lowly	ENCODE Overlap
chr1	123395736	123410588	ALR/Alpha|Satellite|centr	EMBP1	Lowly	ENCODE Overlap
chr1	124521887	124523497	ALR/Alpha|Satellite|centr	EMBP1	Mappable	ENCODE Overlap
chr1	122915620	122915759	ALR/Alpha|Satellite|centr	EMBP1	Mappable	ENCODE Overlap
chr1	16612489	16614272	5' UTR (NM_017940, exon 1 of 29)	NBPF1	Mappable	ENCODE Overlap
chr1	122720823	122749445	ALR/Alpha|Satellite|centr	EMBP1	Mappable	Unique
chr1	122992665	122999602	ALR/Alpha|Satellite|centr	EMBP1	Mappable	ENCODE Overlap
chr1	124551762	124552236	ALR/Alpha|Satellite|centr	EMBP1	Lowly	ENCODE Overlap
chr1	122916012	122916101	ALR/Alpha|Satellite|centr	EMBP1	Mappable	ENCODE Overlap
chr1	2747597	2755052	intron (NM_001242672, intron 5 of 7)	TTC34	Mappable	ENCODE Overlap
chr1	123841803	123858444	ALR/Alpha|Satellite|centr	EMBP1	Mappable	Unique
chr1	122810096	122810306	ALR/Alpha|Satellite|centr	EMBP1	Lowly	Unique
chr1	124586233	124586899	ALR/Alpha|Satellite|centr	EMBP1	Lowly	Unique
chr1	123187673	123191050	ALR/Alpha|Satellite|centr	EMBP1	Mappable	Unique
chr1	124258930	124285568	ALR/Alpha|Satellite|centr	EMBP1	Mappable	Unique
chr1	123279142	123292202	ALR/Alpha|Satellite|centr	EMBP1	Mappable	Unique
chr1	124765617	124785370	ALR/Alpha|Satellite|centr	EMBP1	Mappable	Unique
chr1	123129823	123133340	ALR/Alpha|Satellite|centr	EMBP1	Mappable	ENCODE Overlap
chr1	228624085	228635970	TTS (NR_023363).9	RNA5S14	Mappable	ENCODE Overlap
chr1_KI270709v1_random	1	19452	Intergenic		Lowly	Unique
chr1_KI270711v1_random	7349	10549	Intergenic		Lowly	Unique
chr1_KI270712v1_random	57044	59379	(TGGCTGGCT)n|Simple_repeat|Simple_repeat		Lowly	Unique
chr1_KI270713v1_random	19745	23499	TTS (NR_004400).9	RNU1-2	Lowly	Unique
chr10	38917532	38921312	(GAATG)n|Satellite|Satellite	ACTR3BP5	Mappable	ENCODE Overlap
chr10	38485929	38490812	Intergenic	LINC00999	Mappable	ENCODE Overlap
chr10	40555218	40558145	ALR/Alpha|Satellite|centr	LOC441666	Mappable	ENCODE Overlap
chr10	40184616	40184779	ALR/Alpha|Satellite|centr	ACTR3BP5	Mappable	ENCODE Overlap
chr10	40085143	40086546	ALR/Alpha|Satellite|centr	ACTR3BP5	Mappable	ENCODE Overlap
chr10	42316454	42321742	Intergenic	LOC441666	Mappable	ENCODE Overlap
chr10	40394887	40394946	ALR/Alpha|Satellite|centr	ACTR3BP5	Mappable	ENCODE Overlap
chr10	40134029	40136698	ALR/Alpha|Satellite|centr	ACTR3BP5	Mappable	ENCODE Overlap
chr10	41123812	41126690	ALR/Alpha|Satellite|centr	LOC441666	Mappable	ENCODE Overlap
chr10	42302263	42306136	Intergenic	LOC441666	Mappable	ENCODE Overlap
chr10	40975016	40977643	ALR/Alpha|Satellite|centr	LOC441666	Mappable	ENCODE Overlap
chr10	38784990	38787946	(TTCCA)n|Simple_repeat|Simple_repeat	ACTR3BP5	Mappable	ENCODE Overlap
chr10	42307404	42315736	Intergenic	LOC441666	Lowly	ENCODE Overlap
chr10	126946285	126949389	intron (NM_001290223, intron 1 of 51)	DOCK1	Mappable	ENCODE Overlap
chr10	40681674	40683032	ALR/Alpha|Satellite|centr	LOC441666	Mappable	ENCODE Overlap
chr10	40412067	40415257	ALR/Alpha|Satellite|centr	ACTR3BP5	Mappable	ENCODE Overlap
chr10	40185985	40187776	ALR/Alpha|Satellite|centr	ACTR3BP5	Mappable	ENCODE Overlap
chr10	40890943	40893719	ALR/Alpha|Satellite|centr	LOC441666	Mappable	ENCODE Overlap
chr10	40395146	40397876	ALR/Alpha|Satellite|centr	ACTR3BP5	Mappable	ENCODE Overlap
chr10	41016424	41019108	ALR/Alpha|Satellite|centr	LOC441666	Lowly	ENCODE Overlap
chr10	40510552	40510803	ALR/Alpha|Satellite|centr	ACTR3BP5	Mappable	ENCODE Overlap
chr10	40815111	40818385	ALR/Alpha|Satellite|centr	LOC441666	Mappable	ENCODE Overlap
chr10	40199982	40200234	ALR/Alpha|Satellite|centr	ACTR3BP5	Lowly	ENCODE Overlap
chr10	39968185	39968710	ALR/Alpha|Satellite|centr	ACTR3BP5	Mappable	ENCODE Overlap
chr10	40667639	40670355	ALR/Alpha|Satellite|centr	LOC441666	Mappable	ENCODE Overlap
chr10	38807376	38810540	(TTCCA)n|Simple_repeat|Simple_repeat	ACTR3BP5	Mappable	ENCODE Overlap
chr10	42065293	42106174	Intergenic	LOC441666	Lowly	ENCODE Overlap
chr10	38799302	38801295	(TTCCA)n|Simple_repeat|Simple_repeat	ACTR3BP5	Lowly	ENCODE Overlap
chr10	40129941	40131107	ALR/Alpha|Satellite|centr	ACTR3BP5	Mappable	ENCODE Overlap
chr10	38497910	38501672	Intergenic	LINC00999	Mappable	ENCODE Overlap
chr10	133685504	133691455	BSR/Beta|Satellite|Satellite	FRG2B	Mappable	ENCODE Overlap
chr10	40961499	40963218	ALR/Alpha|Satellite|centr	LOC441666	Mappable	ENCODE Overlap
chr10	40287965	40290809	ALR/Alpha|Satellite|centr	ACTR3BP5	Mappable	ENCODE Overlap
chr10	38572473	38574967	(AATGG)n|Simple_repeat|Simple_repeat	ACTR3BP5	Mappable	ENCODE Overlap
chr10	42315741	42315752	Intergenic	LOC441666	Mappable	ENCODE Overlap
chr10	40128252	40129424	ALR/Alpha|Satellite|centr	ACTR3BP5	Lowly	ENCODE Overlap
chr10	42165072	42168883	Intergenic	LOC441666	Mappable	ENCODE Overlap
chr10	38789940	38793846	(TTCCA)n|Simple_repeat|Simple_repeat	ACTR3BP5	Mappable	ENCODE Overlap
chr10	40933603	40935552	ALR/Alpha|Satellite|centr	LOC441666	Mappable	ENCODE Overlap
chr10	40366986	40369532	ALR/Alpha|Satellite|centr	ACTR3BP5	Mappable	ENCODE Overlap
chr10	38903116	38905607	(GAATGGAATG)n|Simple_repeat|Simple_repeat	ACTR3BP5	Mappable	ENCODE Overlap
chr10	41842047	41917264	(ATGGA)n|Simple_repeat|Simple_repeat	LOC441666	Mappable	ENCODE Overlap
chr10	40509472	40509493	ALR/Alpha|Satellite|centr	ACTR3BP5	Mappable	Unique
chr10	42296616	42299414	Intergenic	LOC441666	Mappable	ENCODE Overlap
chr10	40767435	40770603	ALR/Alpha|Satellite|centr	LOC441666	Mappable	ENCODE Overlap
chr10	40539939	40542976	ALR/Alpha|Satellite|centr	LOC441666	Mappable	ENCODE Overlap
chr10	133679108	133679154	CpG	FRG2B	Mappable	ENCODE Overlap
chr10	38523266	38530846	Intergenic	LINC00999	Mappable	ENCODE Overlap
chr10	133761260	133765408	BSR/Beta|Satellite|Satellite	FRG2B	Mappable	ENCODE Overlap
chr10	40476591	40478349	ALR/Alpha|Satellite|centr	ACTR3BP5	Lowly	ENCODE Overlap
chr10	38577833	38582050	(AATGG)n|Simple_repeat|Simple_repeat	ACTR3BP5	Lowly	ENCODE Overlap
chr10	38494933	38497542	Intergenic	LINC00999	Mappable	ENCODE Overlap
chr10	133679249	133679353	CpG	FRG2B	Mappable	ENCODE Overlap
chr11	3652764	3655645	intron (NM_004314, intron 1 of 4)	ART1	Mappable	ENCODE Overlap
chr11	94236861	94237383	L1PA2|LINE|L1	IZUMO1R	Mappable	ENCODE Overlap
chr11	10506890	10510998	promoter-TSS (NR_039705)	MTRNR2L8	Mappable	ENCODE Overlap
chr11	94237393	94239001	L1PA2|LINE|L1	IZUMO1R	Lowly	ENCODE Overlap
chr11	1016509	1018503	exon (NM_005961, exon 31 of 33).2	MUC6	Mappable	ENCODE Overlap
chr12	9003	11550	(CTAACC)n|Simple_repeat|Simple_repeat	WASH8P	Mappable	ENCODE Overlap
chr12	35613810	35616091	ALR/Alpha|Satellite|centr	ALG10	Mappable	ENCODE Overlap
chr12	37245547	37247397	ALR/Alpha|Satellite|centr	ALG10B	Mappable	ENCODE Overlap
chr12	37235710	37241245	ALR/Alpha|Satellite|centr	ALG10B	Mappable	ENCODE Overlap
chr12	132239864	132243684	intron (NM_001122636, intron 6 of 10)	LOC100130238	Mappable	ENCODE Overlap
chr12	37265352	37266527	ALR/Alpha|Satellite|centr	ALG10B	Mappable	ENCODE Overlap
chr13	17896880	17897978	ALR/Alpha|Satellite|centr	FAM230C	Lowly	ENCODE Overlap
chr13	18013137	18015392	ALR/Alpha|Satellite|centr	FAM230C	Lowly	ENCODE Overlap
chr13	17053353	17056060	ALR/Alpha|Satellite|centr	FAM230C	Lowly	ENCODE Overlap
chr13	17745515	17746936	ALR/Alpha|Satellite|centr	FAM230C	Lowly	ENCODE Overlap
chr13	16244034	16244112	ALR/Alpha|Satellite|centr	FAM230C	Lowly	ENCODE Overlap
chr13	17942778	17944168	ALR/Alpha|Satellite|centr	FAM230C	Lowly	ENCODE Overlap
chr13	17711883	17712069	ALR/Alpha|Satellite|centr	FAM230C	Lowly	ENCODE Overlap
chr13	16599254	16600279	ALR/Alpha|Satellite|centr	FAM230C	Lowly	ENCODE Overlap
chr13	17150303	17151628	ALR/Alpha|Satellite|centr	FAM230C	Lowly	ENCODE Overlap
chr13	16249181	16254341	ALR/Alpha|Satellite|centr	FAM230C	Lowly	ENCODE Overlap
chr13	17643597	17646367	ALR/Alpha|Satellite|centr	FAM230C	Lowly	ENCODE Overlap
chr13	16606651	16609402	ALR/Alpha|Satellite|centr	FAM230C	Lowly	ENCODE Overlap
chr13	17095168	17096475	ALR/Alpha|Satellite|centr	FAM230C	Lowly	ENCODE Overlap
chr13	16414425	16417030	ALR/Alpha|Satellite|centr	FAM230C	Lowly	ENCODE Overlap
chr13	16672385	16672426	ALR/Alpha|Satellite|centr	FAM230C	Lowly	ENCODE Overlap
chr13	17856076	17857762	ALR/Alpha|Satellite|centr	FAM230C	Lowly	ENCODE Overlap
chr13	17721328	17721413	ALR/Alpha|Satellite|centr	FAM230C	Lowly	ENCODE Overlap
chr13	17381911	17382356	ALR/Alpha|Satellite|centr	FAM230C	Lowly	ENCODE Overlap
chr13	17303579	17306666	ALR/Alpha|Satellite|centr	FAM230C	Lowly	ENCODE Overlap
chr13	17939255	17939991	ALR/Alpha|Satellite|centr	FAM230C	Lowly	ENCODE Overlap
chr13	17416373	17416917	ALR/Alpha|Satellite|centr	FAM230C	Lowly	ENCODE Overlap
chr13	17791894	17792146	ALR/Alpha|Satellite|centr	FAM230C	Lowly	ENCODE Overlap
chr13	17182716	17184870	ALR/Alpha|Satellite|centr	FAM230C	Lowly	ENCODE Overlap
chr13	16656928	16657044	ALR/Alpha|Satellite|centr	FAM230C	Lowly	ENCODE Overlap
chr13	18020584	18020716	ALR/Alpha|Satellite|centr	FAM230C	Lowly	ENCODE Overlap
chr13	17935600	17938924	ALR/Alpha|Satellite|centr	FAM230C	Lowly	ENCODE Overlap
chr13	17604283	17609260	ALR/Alpha|Satellite|centr	FAM230C	Lowly	ENCODE Overlap
chr13	16697589	16697682	ALR/Alpha|Satellite|centr	FAM230C	Lowly	ENCODE Overlap
chr13	17923781	17923923	ALR/Alpha|Satellite|centr	FAM230C	Lowly	ENCODE Overlap
chr13	17143546	17146577	ALR/Alpha|Satellite|centr	FAM230C	Lowly	ENCODE Overlap
chr13	17946624	17951696	ALR/Alpha|Satellite|centr	FAM230C	Lowly	ENCODE Overlap
chr13	17117485	17119711	ALR/Alpha|Satellite|centr	FAM230C	Lowly	ENCODE Overlap
chr13	16153317	16156028	ALR/Alpha|Satellite|centr	FAM230C	Lowly	ENCODE Overlap
chr13	18210701	18213661	HSATI|Satellite|Satellite	FAM230C	Lowly	ENCODE Overlap
chr13	17877701	17877809	ALR/Alpha|Satellite|centr	FAM230C	Lowly	ENCODE Overlap
chr13	17887934	17890703	ALR/Alpha|Satellite|centr	FAM230C	Lowly	ENCODE Overlap
chr13	17664615	17669171	ALR/Alpha|Satellite|centr	FAM230C	Lowly	ENCODE Overlap
chr13	17347058	17351187	ALR/Alpha|Satellite|centr	FAM230C	Lowly	ENCODE Overlap
chr13	16923463	16927889	ALR/Alpha|Satellite|centr	FAM230C	Lowly	ENCODE Overlap
chr13	17295139	17297764	ALR/Alpha|Satellite|centr	FAM230C	Lowly	ENCODE Overlap
chr13	17750720	17753323	ALR/Alpha|Satellite|centr	FAM230C	Lowly	ENCODE Overlap
chr13	17654891	17657917	ALR/Alpha|Satellite|centr	FAM230C	Lowly	ENCODE Overlap
chr13	17219173	17219270	ALR/Alpha|Satellite|centr	FAM230C	Lowly	ENCODE Overlap
chr13	16698050	16700278	ALR/Alpha|Satellite|centr	FAM230C	Lowly	ENCODE Overlap
chr13	17328621	17328826	ALR/Alpha|Satellite|centr	FAM230C	Lowly	ENCODE Overlap
chr13	17932523	17933722	ALR/Alpha|Satellite|centr	FAM230C	Lowly	ENCODE Overlap
chr13	17531675	17534979	ALR/Alpha|Satellite|centr	FAM230C	Lowly	ENCODE Overlap
chr13	17624570	17628053	ALR/Alpha|Satellite|centr	FAM230C	Lowly	ENCODE Overlap
chr13	16484559	16486098	ALR/Alpha|Satellite|centr	FAM230C	Lowly	ENCODE Overlap
chr13	17127062	17130174	ALR/Alpha|Satellite|centr	FAM230C	Lowly	ENCODE Overlap
chr13	17120016	17120463	ALR/Alpha|Satellite|centr	FAM230C	Lowly	ENCODE Overlap
chr13	16116481	16116678	ALR/Alpha|Satellite|centr	FAM230C	Lowly	ENCODE Overlap
chr13	17884216	17887064	ALR/Alpha|Satellite|centr	FAM230C	Lowly	ENCODE Overlap
chr13	17079136	17081535	ALR/Alpha|Satellite|centr	FAM230C	Lowly	ENCODE Overlap
chr13	16697688	16698031	ALR/Alpha|Satellite|centr	FAM230C	Lowly	ENCODE Overlap
chr13	17988261	17988436	ALR/Alpha|Satellite|centr	FAM230C	Lowly	ENCODE Overlap
chr13	16918603	16921651	ALR/Alpha|Satellite|centr	FAM230C	Lowly	ENCODE Overlap
chr13	16133786	16137594	ALR/Alpha|Satellite|centr	FAM230C	Lowly	ENCODE Overlap
chr13	17239848	17243306	ALR/Alpha|Satellite|centr	FAM230C	Lowly	ENCODE Overlap
chr13	17367784	17369863	ALR/Alpha|Satellite|centr	FAM230C	Lowly	ENCODE Overlap
chr13	17372849	17378158	ALR/Alpha|Satellite|centr	FAM230C	Lowly	ENCODE Overlap
chr13	16113312	16116428	ALR/Alpha|Satellite|centr	FAM230C	Lowly	ENCODE Overlap
chr13	17543368	17544311	ALR/Alpha|Satellite|centr	FAM230C	Lowly	ENCODE Overlap
chr13	17165760	17168258	ALR/Alpha|Satellite|centr	FAM230C	Lowly	ENCODE Overlap
chr13	16116799	16116843	ALR/Alpha|Satellite|centr	FAM230C	Lowly	ENCODE Overlap
chr13	17946055	17946089	ALR/Alpha|Satellite|centr	FAM230C	Lowly	ENCODE Overlap
chr13	16462827	16463822	ALR/Alpha|Satellite|centr	FAM230C	Lowly	ENCODE Overlap
chr13	17978596	17979303	ALR/Alpha|Satellite|centr	FAM230C	Lowly	ENCODE Overlap
chr13	16497927	16500817	ALR/Alpha|Satellite|centr	FAM230C	Lowly	ENCODE Overlap
chr13	17927090	17930378	ALR/Alpha|Satellite|centr	FAM230C	Lowly	ENCODE Overlap
chr13	17536172	17536268	ALR/Alpha|Satellite|centr	FAM230C	Lowly	ENCODE Overlap
chr13	17031820	17031985	ALR/Alpha|Satellite|centr	FAM230C	Lowly	ENCODE Overlap
chr13	17582870	17585687	ALR/Alpha|Satellite|centr	FAM230C	Lowly	ENCODE Overlap
chr13	18029662	18029877	ALR/Alpha|Satellite|centr	FAM230C	Lowly	ENCODE Overlap
chr13	17018417	17020181	ALR/Alpha|Satellite|centr	FAM230C	Lowly	ENCODE Overlap
chr13	17585846	17585987	ALR/Alpha|Satellite|centr	FAM230C	Lowly	ENCODE Overlap
chr13	17020904	17021039	ALR/Alpha|Satellite|centr	FAM230C	Lowly	ENCODE Overlap
chr13	17400299	17405427	ALR/Alpha|Satellite|centr	FAM230C	Lowly	ENCODE Overlap
chr13	17071688	17074162	ALR/Alpha|Satellite|centr	FAM230C	Lowly	ENCODE Overlap
chr13	17845879	17848465	ALR/Alpha|Satellite|centr	FAM230C	Lowly	ENCODE Overlap
chr13	16765152	16767662	ALR/Alpha|Satellite|centr	FAM230C	Lowly	ENCODE Overlap
chr13	17912704	17915217	ALR/Alpha|Satellite|centr	FAM230C	Lowly	ENCODE Overlap
chr13	16235967	16243773	ALR/Alpha|Satellite|centr	FAM230C	Lowly	ENCODE Overlap
chr13	17154977	17158374	ALR/Alpha|Satellite|centr	FAM230C	Lowly	ENCODE Overlap
chr13	17703323	17705629	ALR/Alpha|Satellite|centr	FAM230C	Lowly	ENCODE Overlap
chr13	17826681	17832106	ALR/Alpha|Satellite|centr	FAM230C	Lowly	ENCODE Overlap
chr13	16487849	16488103	ALR/Alpha|Satellite|centr	FAM230C	Lowly	ENCODE Overlap
chr13	17874543	17877647	ALR/Alpha|Satellite|centr	FAM230C	Lowly	ENCODE Overlap
chr13	16930162	16931331	ALR/Alpha|Satellite|centr	FAM230C	Lowly	ENCODE Overlap
chr13	16687382	16691490	ALR/Alpha|Satellite|centr	FAM230C	Lowly	ENCODE Overlap
chr13	17706732	17709513	ALR/Alpha|Satellite|centr	FAM230C	Lowly	ENCODE Overlap
chr13	17877832	17878000	ALR/Alpha|Satellite|centr	FAM230C	Lowly	ENCODE Overlap
chr13	18000459	18005465	ALR/Alpha|Satellite|centr	FAM230C	Lowly	ENCODE Overlap
chr13	17952346	17954794	ALR/Alpha|Satellite|centr	FAM230C	Lowly	ENCODE Overlap
chr13	16597142	16599029	ALR/Alpha|Satellite|centr	FAM230C	Lowly	ENCODE Overlap
chr13	17538263	17541448	ALR/Alpha|Satellite|centr	FAM230C	Lowly	ENCODE Overlap
chr13	16255195	16257054	Intergenic	FAM230C	Lowly	ENCODE Overlap
chr13	17318152	17320974	ALR/Alpha|Satellite|centr	FAM230C	Lowly	ENCODE Overlap
chr13	17148028	17148998	ALR/Alpha|Satellite|centr	FAM230C	Lowly	ENCODE Overlap
chr13	17206641	17209469	ALR/Alpha|Satellite|centr	FAM230C	Lowly	ENCODE Overlap
chr13	17007241	17007246	ALR/Alpha|Satellite|centr	FAM230C	Lowly	ENCODE Overlap
chr13	17309664	17311163	ALR/Alpha|Satellite|centr	FAM230C	Lowly	ENCODE Overlap
chr13	17032633	17034654	ALR/Alpha|Satellite|centr	FAM230C	Lowly	ENCODE Overlap
chr13	17642351	17643155	ALR/Alpha|Satellite|centr	FAM230C	Lowly	ENCODE Overlap
chr13	17679715	17684928	ALR/Alpha|Satellite|centr	FAM230C	Lowly	ENCODE Overlap
chr13	17878036	17880528	ALR/Alpha|Satellite|centr	FAM230C	Lowly	ENCODE Overlap
chr13	17718673	17721311	ALR/Alpha|Satellite|centr	FAM230C	Lowly	ENCODE Overlap
chr13	17026785	17030773	ALR/Alpha|Satellite|centr	FAM230C	Lowly	ENCODE Overlap
chr13	18030080	18032798	ALR/Alpha|Satellite|centr	FAM230C	Lowly	ENCODE Overlap
chr13	17410217	17411716	ALR/Alpha|Satellite|centr	FAM230C	Lowly	ENCODE Overlap
chr13	17113803	17116579	ALR/Alpha|Satellite|centr	FAM230C	Lowly	ENCODE Overlap
chr13	17999420	18000378	ALR/Alpha|Satellite|centr	FAM230C	Lowly	ENCODE Overlap
chr13	109423125	109425342	Intergenic	LINC00399	Lowly	ENCODE Overlap
chr13	17792424	17795278	ALR/Alpha|Satellite|centr	FAM230C	Lowly	ENCODE Overlap
chr13	17564083	17565098	ALR/Alpha|Satellite|centr	FAM230C	Lowly	ENCODE Overlap
chr13	17216765	17218395	ALR/Alpha|Satellite|centr	FAM230C	Lowly	ENCODE Overlap
chr13	16392184	16394696	ALR/Alpha|Satellite|centr	FAM230C	Lowly	ENCODE Overlap
chr13	17738851	17745243	ALR/Alpha|Satellite|centr	FAM230C	Lowly	ENCODE Overlap
chr13	17417100	17417333	ALR/Alpha|Satellite|centr	FAM230C	Lowly	ENCODE Overlap
chr13	17798860	17802270	ALR/Alpha|Satellite|centr	FAM230C	Lowly	ENCODE Overlap
chr13	16437130	16439835	ALR/Alpha|Satellite|centr	FAM230C	Lowly	ENCODE Overlap
chr13	17628400	17631725	ALR/Alpha|Satellite|centr	FAM230C	Lowly	ENCODE Overlap
chr13	17671567	17672338	ALR/Alpha|Satellite|centr	FAM230C	Lowly	ENCODE Overlap
chr13	16159974	16162705	ALR/Alpha|Satellite|centr	FAM230C	Lowly	ENCODE Overlap
chr13	17915249	17915268	ALR/Alpha|Satellite|centr	FAM230C	Lowly	ENCODE Overlap
chr13	16244242	16246123	ALR/Alpha|Satellite|centr	FAM230C	Lowly	ENCODE Overlap
chr13	17354483	17356857	ALR/Alpha|Satellite|centr	FAM230C	Lowly	ENCODE Overlap
chr13	17923002	17923725	ALR/Alpha|Satellite|centr	FAM230C	Lowly	ENCODE Overlap
chr13	17988560	17991066	ALR/Alpha|Satellite|centr	FAM230C	Lowly	ENCODE Overlap
chr13	17922091	17922212	ALR/Alpha|Satellite|centr	FAM230C	Lowly	ENCODE Overlap
chr13	18009819	18013052	ALR/Alpha|Satellite|centr	FAM230C	Lowly	ENCODE Overlap
chr13	16146408	16149034	ALR/Alpha|Satellite|centr	FAM230C	Lowly	ENCODE Overlap
chr13	17485116	17487318	ALR/Alpha|Satellite|centr	FAM230C	Lowly	ENCODE Overlap
chr13	18005756	18008782	ALR/Alpha|Satellite|centr	FAM230C	Lowly	ENCODE Overlap
chr13	17070384	17071097	ALR/Alpha|Satellite|centr	FAM230C	Lowly	ENCODE Overlap
chr13	17791405	17791779	ALR/Alpha|Satellite|centr	FAM230C	Lowly	ENCODE Overlap
chr13	18021232	18022958	ALR/Alpha|Satellite|centr	FAM230C	Lowly	ENCODE Overlap
chr13	16600613	16601047	ALR/Alpha|Satellite|centr	FAM230C	Lowly	ENCODE Overlap
chr13	17094313	17094390	ALR/Alpha|Satellite|centr	FAM230C	Lowly	ENCODE Overlap
chr13	17854761	17855955	ALR/Alpha|Satellite|centr	FAM230C	Lowly	ENCODE Overlap
chr13	16882765	16884187	ALR/Alpha|Satellite|centr	FAM230C	Lowly	ENCODE Overlap
chr13	16656324	16656785	ALR/Alpha|Satellite|centr	FAM230C	Lowly	ENCODE Overlap
chr13	17004782	17007171	ALR/Alpha|Satellite|centr	FAM230C	Lowly	ENCODE Overlap
chr13	17841209	17842722	ALR/Alpha|Satellite|centr	FAM230C	Lowly	ENCODE Overlap
chr13	17916147	17917119	ALR/Alpha|Satellite|centr	FAM230C	Lowly	ENCODE Overlap
chr13	16848379	16848894	ALR/Alpha|Satellite|centr	FAM230C	Lowly	ENCODE Overlap
chr13	17391380	17393955	ALR/Alpha|Satellite|centr	FAM230C	Lowly	ENCODE Overlap
chr13	16942345	16944804	ALR/Alpha|Satellite|centr	FAM230C	Lowly	ENCODE Overlap
chr13	17839923	17841144	ALR/Alpha|Satellite|centr	FAM230C	Lowly	ENCODE Overlap
chr13	16923061	16923291	ALR/Alpha|Satellite|centr	FAM230C	Lowly	ENCODE Overlap
chr13	16856329	16856452	ALR/Alpha|Satellite|centr	FAM230C	Lowly	ENCODE Overlap
chr13	17323756	17325638	ALR/Alpha|Satellite|centr	FAM230C	Lowly	ENCODE Overlap
chr13	16229236	16235037	ALR/Alpha|Satellite|centr	FAM230C	Lowly	ENCODE Overlap
chr13	17177841	17180742	ALR/Alpha|Satellite|centr	FAM230C	Lowly	ENCODE Overlap
chr13	17788889	17790682	ALR/Alpha|Satellite|centr	FAM230C	Lowly	ENCODE Overlap
chr13	17993993	17998725	ALR/Alpha|Satellite|centr	FAM230C	Lowly	ENCODE Overlap
chr13	16246475	16246855	ALR/Alpha|Satellite|centr	FAM230C	Lowly	ENCODE Overlap
chr13	17817804	17822642	ALR/Alpha|Satellite|centr	FAM230C	Lowly	ENCODE Overlap
chr13	16826275	16827838	ALR/Alpha|Satellite|centr	FAM230C	Lowly	ENCODE Overlap
chr13	17417958	17419021	ALR/Alpha|Satellite|centr	FAM230C	Lowly	ENCODE Overlap
chr13	17031088	17031801	ALR/Alpha|Satellite|centr	FAM230C	Lowly	ENCODE Overlap
chr13	17955477	17956002	ALR/Alpha|Satellite|centr	FAM230C	Lowly	ENCODE Overlap
chr13	17697792	17700499	ALR/Alpha|Satellite|centr	FAM230C	Lowly	ENCODE Overlap
chr13	18025886	18028639	ALR/Alpha|Satellite|centr	FAM230C	Lowly	ENCODE Overlap
chr13	17756295	17759896	ALR/Alpha|Satellite|centr	FAM230C	Lowly	ENCODE Overlap
chr13	17860073	17865089	ALR/Alpha|Satellite|centr	FAM230C	Lowly	ENCODE Overlap
chr13	17263467	17266339	ALR/Alpha|Satellite|centr	FAM230C	Lowly	ENCODE Overlap
chr13	17515140	17519684	ALR/Alpha|Satellite|centr	FAM230C	Lowly	ENCODE Overlap
chr13	16851515	16851797	ALR/Alpha|Satellite|centr	FAM230C	Lowly	ENCODE Overlap
chr13	17979450	17981547	ALR/Alpha|Satellite|centr	FAM230C	Lowly	ENCODE Overlap
chr13	17230401	17233567	ALR/Alpha|Satellite|centr	FAM230C	Lowly	ENCODE Overlap
chr13	17243411	17245204	ALR/Alpha|Satellite|centr	FAM230C	Lowly	ENCODE Overlap
chr13	17778067	17780938	ALR/Alpha|Satellite|centr	FAM230C	Lowly	ENCODE Overlap
chr13	17172503	17175298	ALR/Alpha|Satellite|centr	FAM230C	Mappable	ENCODE Overlap
chr13	17993819	17993835	ALR/Alpha|Satellite|centr	FAM230C	Mappable	ENCODE Overlap
chr14	16091961	16105537	(ATTCC)n|Simple_repeat|Simple_repeat	OR11H12	Mappable	ENCODE Overlap
chr14	105230006	105232915	intron (NM_001242789, intron 1 of 12)	BRF1	Mappable	ENCODE Overlap
chr14_GL000225v1_random	105690	136390	BSR/Beta|Satellite|Satellite		Lowly	Unique
chr14_GL000225v1_random	89351	104131	BSR/Beta|Satellite|Satellite		Lowly	Unique
chr14_GL000225v1_random	136395	140413	BSR/Beta|Satellite|Satellite		Lowly	Unique
chr14_GL000225v1_random	1666	8760	BSR/Beta|Satellite|Satellite		Lowly	Unique
chr14_GL000225v1_random	37408	38072	Intergenic		Lowly	Unique
chr14_GL000225v1_random	39176	89339	CpG		Lowly	Unique
chr14_GL000225v1_random	30656	36652	BSR/Beta|Satellite|Satellite		Lowly	Unique
chr14_GL000225v1_random	9530	30503	BSR/Beta|Satellite|Satellite		Lowly	Unique
chr14_GL000225v1_random	195384	199785	(TGGAA)n|Simple_repeat|Simple_repeat		Lowly	Unique
chr14_KI270723v1_random	33989	38115	Intergenic		Lowly	Unique
chr14_KI270724v1_random	1	2096	LSAU|Satellite|Satellite		Lowly	Unique
chr15	19774748	19781046	ALR/Alpha|Satellite|centr	CHEK2P2	Mappable	ENCODE Overlap
chr15	17079519	17084551	(GGAAT)n|Simple_repeat|Simple_repeat	CHEK2P2	Mappable	ENCODE Overlap
chr15	19781269	19782029	ALR/Alpha|Satellite|centr	CHEK2P2	Mappable	ENCODE Overlap
chr16	38264960	38268929	ALR/Alpha|Satellite|centr	LINC02167	Mappable	Unique
chr16	33335395	33340544	(TGGCTTGGC)n|Simple_repeat|Simple_repeat	LOC105369266	Mappable	ENCODE Overlap
chr16	90115865	90118991	intron (NR_126161, intron 3 of 3)	FAM157C	Mappable	ENCODE Overlap
chr16	34609198	34611771	Intergenic	CCNYL3	Mappable	ENCODE Overlap
chr16	38274918	38281137	ALR/Alpha|Satellite|centr	LINC02167	Mappable	ENCODE Overlap
chr16	46379683	46402990	Intergenic	ANKRD26P1	Mappable	ENCODE Overlap
chr16	34570511	34577757	(GAATG)n|Satellite|Satellite	CCNYL3	Mappable	ENCODE Overlap
chr16	34095258	34100789	Intergenic	MIR9901	Mappable	ENCODE Overlap
chr16	34579966	34597675	Intergenic	CCNYL3	Mappable	ENCODE Overlap
chr16	34697614	34698226	Intergenic	CCNYL3	Mappable	ENCODE Overlap
chr16	34061433	34067253	AluYh9|SINE|Alu	MIR9901	Mappable	ENCODE Overlap
chr17	23015137	23017694	ALR/Alpha|Satellite|centr	MTRNR2L1	Mappable	ENCODE Overlap
chr17	26567361	26568148	ALR/Alpha|Satellite|centr	LOC105371703	Mappable	ENCODE Overlap
chr17	26935184	26941957	(GAATG)n|Satellite|Satellite	LOC105371703	Mappable	ENCODE Overlap
chr17	25388774	25391334	ALR/Alpha|Satellite|centr	LOC105371703	Mappable	ENCODE Overlap
chr17	43234260	43235297	promoter-TSS (NR_002716)	RNU2-1	Mappable	ENCODE Overlap
chr17	22520192	22522698	Intergenic	MTRNR2L1	Mappable	ENCODE Overlap
chr17	26824538	26827116	Intergenic	LOC105371703	Mappable	ENCODE Overlap
chr17	25787486	25789678	ALR/Alpha|Satellite|centr	LOC105371703	Mappable	ENCODE Overlap
chr17	25351848	25354673	ALR/Alpha|Satellite|centr	LOC105371703	Mappable	ENCODE Overlap
chr17	26827179	26830212	Intergenic	LOC105371703	Mappable	ENCODE Overlap
chr17	24149445	24152769	ALR/Alpha|Satellite|centr	MTRNR2L1	Mappable	ENCODE Overlap
chr17	26624404	26626919	ALR/Alpha|Satellite|centr	LOC105371703	Mappable	ENCODE Overlap
chr17	25568022	25570460	ALR/Alpha|Satellite|centr	LOC105371703	Mappable	ENCODE Overlap
chr17	115876	119087	Intergenic	SCGB1C2	Mappable	ENCODE Overlap
chr17	26602416	26605714	ALR/Alpha|Satellite|centr	LOC105371703	Mappable	ENCODE Overlap
chr17	23581842	23584984	ALR/Alpha|Satellite|centr	MTRNR2L1	Mappable	ENCODE Overlap
chr17	26784244	26785873	Intergenic	LOC105371703	Mappable	ENCODE Overlap
chr17	43281692	43285869	TTS (NR_002716).8	RNU2-1	Lowly	ENCODE Overlap
chr17	43232334	43233864	TTS (NR_002716)	RNU2-1	Lowly	ENCODE Overlap
chr17	25571866	25574916	ALR/Alpha|Satellite|centr	LOC105371703	Mappable	ENCODE Overlap
chr17	43276929	43279827	promoter-TSS (NR_002716).7	RNU2-1	Mappable	ENCODE Overlap
chr17	26872121	26872359	(GAATG)n|Satellite|Satellite	LOC105371703	Mappable	ENCODE Overlap
chr17	21851874	21854502	(AATGG)n|Simple_repeat|Simple_repeat	KCNJ18	Mappable	ENCODE Overlap
chr17	26593506	26597692	ALR/Alpha|Satellite|centr	LOC105371703	Mappable	ENCODE Overlap
chr17	26139235	26142549	ALR/Alpha|Satellite|centr	LOC105371703	Mappable	ENCODE Overlap
chr17	23067523	23070190	ALR/Alpha|Satellite|centr	MTRNR2L1	Mappable	ENCODE Overlap
chr17	25382608	25385005	ALR/Alpha|Satellite|centr	LOC105371703	Mappable	ENCODE Overlap
chr17	26547832	26550522	ALR/Alpha|Satellite|centr	LOC105371703	Mappable	ENCODE Overlap
chr17	43250513	43253389	promoter-TSS (NR_002716).5	RNU2-1	Mappable	ENCODE Overlap
chr17	1062389	1066145	intron (NM_001322840, intron 10 of 22).2	ABR	Mappable	ENCODE Overlap
chr17	24186508	24189789	ALR/Alpha|Satellite|centr	MTRNR2L1	Mappable	ENCODE Overlap
chr17	43287867	43290714	Intergenic	RNU2-1	Mappable	ENCODE Overlap
chr17	25073233	25075710	ALR/Alpha|Satellite|centr	LOC105371703	Mappable	ENCODE Overlap
chr17	26878005	26886980	ALR/Alpha|Satellite|centr	LOC105371703	Mappable	ENCODE Overlap
chr17	313684	316768	intron (NM_006987, intron 5 of 9).2	LOC100506388	Mappable	ENCODE Overlap
chr17	43245212	43247867	promoter-TSS (NR_002716).4	RNU2-1	Mappable	ENCODE Overlap
chr17	22976412	22977953	ALR/Alpha|Satellite|centr	MTRNR2L1	Mappable	ENCODE Overlap
chr17	43264248	43267017	L1PA8|LINE|L1	RNU2-1	Mappable	ENCODE Overlap
chr17	21856405	21856412	(AATGG)n|Simple_repeat|Simple_repeat	KCNJ18	Mappable	ENCODE Overlap
chr17	23189141	23191663	ALR/Alpha|Satellite|centr	MTRNR2L1	Mappable	ENCODE Overlap
chr17	26618168	26621523	ALR/Alpha|Satellite|centr	LOC105371703	Mappable	ENCODE Overlap
chr17	25919036	25921580	ALR/Alpha|Satellite|centr	LOC105371703	Mappable	ENCODE Overlap
chr17	21967190	21993012	(ATGGA)n|Simple_repeat|Simple_repeat	UBBP4	Mappable	ENCODE Overlap
chr17	26854870	26856944	(TGGAA)n|Simple_repeat|Simple_repeat	LOC105371703	Mappable	ENCODE Overlap
chr17	121351	125557	L1MC3|LINE|L1	SCGB1C2	Mappable	ENCODE Overlap
chr17_GL000205v2_random	86989	90907	Intergenic	MGC70870	Lowly	Unique
chr17_GL000205v2_random	26	3428	CER|Satellite|Satellite	MGC70870	Lowly	Unique
chr17_GL000205v2_random	7379	7759	CER|Satellite|Satellite	MGC70870	Lowly	Unique
chr17_GL000205v2_random	3848	7071	CER|Satellite|Satellite	MGC70870	Lowly	Unique
chr17_KI270729v1_random	160013	162123	Intergenic		Lowly	Unique
chr17_KI270729v1_random	19213	29747	(GAATG)n|Satellite|Satellite		Lowly	Unique
chr17_KI270729v1_random	45511	48698	(GAATG)n|Satellite|Satellite		Lowly	Unique
chr17_KI270729v1_random	1	7213	(TTCCA)n|Simple_repeat|Simple_repeat		Lowly	Unique
chr17_KI270729v1_random	9482	14680	(ATTCC)n|Simple_repeat|Simple_repeat		Lowly	Unique
chr17_KI270729v1_random	55466	60276	(GAATGGAATG)n|Simple_repeat|Simple_repeat		Lowly	Unique
chr17_KI270730v1_random	101867	111086	(TGGAA)n|Simple_repeat|Simple_repeat		Lowly	Unique
chr17_KI270730v1_random	95356	100621	(GAATG)n|Satellite|Satellite		Lowly	Unique
chr17_KI270730v1_random	80509	93823	(GAATG)n|Satellite|Satellite		Lowly	Unique
chr18	9028	11550	(CCCTAA)n|Simple_repeat|Simple_repeat	LINC02564	Mappable	ENCODE Overlap
chr18	20560617	20563418	ALR/Alpha|Satellite|centr	ROCK1	Mappable	ENCODE Overlap
chr18	105276	113531	non-coding (NR_033770, exon 1 of 5)	ROCK1P1	Mappable	ENCODE Overlap
chr18	79618344	79620846	Intergenic	LOC284240	Mappable	ENCODE Overlap
chr19	54188605	54191272	promoter-TSS (NM_001146056).2	MBOAT7	Mappable	ENCODE Overlap
chr19	36279514	36282602	SST1|Satellite|centr	LOC100134317	Mappable	ENCODE Overlap
chr19	37291909	37295660	(ACAG)n|Simple_repeat|Simple_repeat	ZNF875	Lowly	ENCODE Overlap
chr19	7449308	7452123	intron (NM_001130955, intron 5 of 19)	ARHGEF18	Mappable	ENCODE Overlap
chr19	37290463	37291465	CpG	ZNF875	Mappable	ENCODE Overlap
chr19	36300186	36303419	SST1|Satellite|centr	LOC100134317	Mappable	ENCODE Overlap
chr19	24890430	24896738	ALR/Alpha|Satellite|centr	HAVCR1P1	Mappable	Unique
chr2	89822969	89823237	(ATTCC)n|Simple_repeat|Simple_repeat	LOC101927050	Mappable	ENCODE Overlap
chr2	89818404	89821968	(ATTCC)n|Simple_repeat|Simple_repeat	LOC101927050	Mappable	ENCODE Overlap
chr2	89814061	89814505	(ATTCC)n|Simple_repeat|Simple_repeat	LOC101927050	Mappable	ENCODE Overlap
chr2	89810575	89813442	(ATTCC)n|Simple_repeat|Simple_repeat	LOC101927050	Mappable	ENCODE Overlap
chr2	89814629	89817620	(ATTCC)n|Simple_repeat|Simple_repeat	LOC101927050	Mappable	ENCODE Overlap
chr2	91420365	91423530	Intergenic	LSP1P4	Mappable	ENCODE Overlap
chr2	89805597	89807370	(ATCAAATGGA)n|Simple_repeat|Simple_repeat	LOC101927050	Mappable	ENCODE Overlap
chr2	90379564	90403503	Intergenic	LOC101927050	Mappable	ENCODE Overlap
chr2	89823396	89842268	(ATTCC)n|Simple_repeat|Simple_repeat	LOC101927050	Mappable	ENCODE Overlap
chr20	31232160	31233573	Intergenic	DEFB115	Mappable	ENCODE Overlap
chr20	31176519	31179840	(GGAAT)n|Simple_repeat|Simple_repeat	DEFB115	Lowly	ENCODE Overlap
chr20	28818144	28818512	ALR/Alpha|Satellite|centr	FRG1CP	Mappable	ENCODE Overlap
chr20	28511375	28514724	ALR/Alpha|Satellite|centr	FRG1CP	Mappable	ENCODE Overlap
chr20	28784667	28786930	ALR/Alpha|Satellite|centr	FRG1CP	Lowly	ENCODE Overlap
chr20	31181856	31189491	(GGAAT)n|Simple_repeat|Simple_repeat	DEFB115	Mappable	ENCODE Overlap
chr20	28516883	28518637	ALR/Alpha|Satellite|centr	FRG1CP	Mappable	ENCODE Overlap
chr20	28815563	28816341	ALR/Alpha|Satellite|centr	FRG1CP	Mappable	ENCODE Overlap
chr20	31228459	31231680	Intergenic	DEFB115	Lowly	ENCODE Overlap
chr20	27180808	27182094	ALR/Alpha|Satellite|centr	MIR663AHG	Mappable	ENCODE Overlap
chr20	28839720	28842865	ALR/Alpha|Satellite|centr	FRG1CP	Mappable	ENCODE Overlap
chr20	26540721	26543455	ALR/Alpha|Satellite|centr	MIR663AHG	Mappable	ENCODE Overlap
chr20	29884447	29885678	ALR/Alpha|Satellite|centr	MIR4477A	Mappable	ENCODE Overlap
chr20	31050520	31077638	(GGAAT)n|Simple_repeat|Simple_repeat	DEFB115	Mappable	ENCODE Overlap
chr20	28888219	28891252	Intergenic	FRG1DP	Mappable	ENCODE Overlap
chr20	26489265	26489874	ALR/Alpha|Satellite|centr	MIR663AHG	Mappable	ENCODE Overlap
chr20	31224415	31227417	Intergenic	DEFB115	Mappable	ENCODE Overlap
chr20	28819957	28823272	ALR/Alpha|Satellite|centr	FRG1CP	Mappable	ENCODE Overlap
chr20	26601374	26608712	ALR/Alpha|Satellite|centr	MIR663AHG	Mappable	ENCODE Overlap
chr20	28805290	28808241	ALR/Alpha|Satellite|centr	FRG1CP	Mappable	ENCODE Overlap
chr20	31239887	31243476	Intergenic	DEFB115	Mappable	ENCODE Overlap
chr20	31166568	31167807	(AATGG)n|Simple_repeat|Simple_repeat	DEFB115	Mappable	ENCODE Overlap
chr20	29261354	29264856	ALR/Alpha|Satellite|centr	FRG2EP	Mappable	Unique
chr20	28307014	28309467	ALR/Alpha|Satellite|centr	FRG1CP	Mappable	ENCODE Overlap
chr20	28781706	28784563	ALR/Alpha|Satellite|centr	FRG1CP	Mappable	ENCODE Overlap
chr20	31170535	31172967	(GGAAT)n|Simple_repeat|Simple_repeat	DEFB115	Mappable	ENCODE Overlap
chr20	31168211	31169703	(GGAAT)n|Simple_repeat|Simple_repeat	DEFB115	Mappable	ENCODE Overlap
chr20	28896358	28899883	(CCATT)n|Simple_repeat|Simple_repeat	FRG1DP	Mappable	ENCODE Overlap
chr20	31090368	31091746	(GGAAT)n|Simple_repeat|Simple_repeat	DEFB115	Mappable	ENCODE Overlap
chr20	31173003	31173426	(GGAAT)n|Simple_repeat|Simple_repeat	DEFB115	Mappable	ENCODE Overlap
chr20	31156073	31160110	(TGGAA)n|Simple_repeat|Simple_repeat	DEFB115	Mappable	ENCODE Overlap
chr20	59234	67210	Intergenic	DEFB125	Mappable	ENCODE Overlap
chr20	28493663	28499706	ALR/Alpha|Satellite|centr	FRG1CP	Mappable	ENCODE Overlap
chr20	29121594	29123538	MER5A1|DNA|hAT-Charlie	FRG1DP	Mappable	ENCODE Overlap
chr20	31190204	31190333	(GGAAT)n|Simple_repeat|Simple_repeat	DEFB115	Mappable	ENCODE Overlap
chr20	28548723	28550182	ALR/Alpha|Satellite|centr	FRG1CP	Mappable	ENCODE Overlap
chr20	28787339	28787377	ALR/Alpha|Satellite|centr	FRG1CP	Mappable	ENCODE Overlap
chr21	10653993	10663675	(TCCATTCCAT)n|Simple_repeat|Simple_repeat	TPTE	Mappable	ENCODE Overlap
chr21	10699029	10699402	(TTCCA)n|Simple_repeat|Simple_repeat	TPTE	Mappable	ENCODE Overlap
chr21	10428560	10428597	intron (NM_001187, intron 3 of 4)	BAGE2	Mappable	ENCODE Overlap
chr21	7256313	7262762	(TGGAA)n|Simple_repeat|Simple_repeat	LOC102724219	Mappable	ENCODE Overlap
chr21	10687705	10698999	(TTCCA)n|Simple_repeat|Simple_repeat	TPTE	Mappable	ENCODE Overlap
chr21	10683389	10686769	(TTCCA)n|Simple_repeat|Simple_repeat	TPTE	Mappable	ENCODE Overlap
chr21	10700414	10710804	(TTCCA)n|Simple_repeat|Simple_repeat	TPTE	Mappable	ENCODE Overlap
chr21	10268901	10273604	(TA)n|Simple_repeat|Simple_repeat	BAGE	Mappable	ENCODE Overlap
chr21	9245189	9250252	Intergenic	TEKT4P2	Mappable	ENCODE Overlap
chr21	10752005	10756855	ALR/Alpha|Satellite|centr	TPTE	Mappable	ENCODE Overlap
chr21	10719044	10720169	(TTCCA)n|Simple_repeat|Simple_repeat	TPTE	Mappable	ENCODE Overlap
chr21	10796208	10798236	ALR/Alpha|Satellite|centr	TPTE	Mappable	Unique
chr21	10729126	10738634	(TCCAT)n|Simple_repeat|Simple_repeat	TPTE	Mappable	Unique
chr21	10391655	10393390	L2|LINE|L2	BAGE	Mappable	ENCODE Overlap
chr21	10798373	10799432	ALR/Alpha|Satellite|centr	TPTE	Mappable	ENCODE Overlap
chr21	8808979	8812258	ACRO1|Satellite|acro	MIR3648-1	Mappable	ENCODE Overlap
chr21	7932046	7935094	(ATTCCATTCC)n|Simple_repeat|Simple_repeat	KCNE1B	Mappable	ENCODE Overlap
chr21	10361620	10363358	L1MA2|LINE|L1	BAGE	Mappable	ENCODE Overlap
chr21	7935422	7940005	(ATTCCATTCC)n|Simple_repeat|Simple_repeat	KCNE1B	Mappable	ENCODE Overlap
chr21	7914978	7919785	(ATTCCATTCC)n|Simple_repeat|Simple_repeat	KCNE1B	Mappable	ENCODE Overlap
chr21	8201552	8261964	AluSz|SINE|Alu	MIR6724-4	Mappable	ENCODE Overlap
chr21	10710911	10718875	(TTCCA)n|Simple_repeat|Simple_repeat	TPTE	Mappable	ENCODE Overlap
chr21	10720474	10728504	(TCCAT)n|Simple_repeat|Simple_repeat	TPTE	Mappable	ENCODE Overlap
chr21	10804494	10807620	ALR/Alpha|Satellite|centr	TPTE	Mappable	ENCODE Overlap
chr21	5326890	5330910	AluYj4|SINE|Alu	LOC102724159	Mappable	ENCODE Overlap
chr21	6368536	6373565	Intergenic	CBS	Mappable	ENCODE Overlap
chr21	7940721	7945695	(ATTCCATTCC)n|Simple_repeat|Simple_repeat	KCNE1B	Mappable	ENCODE Overlap
chr21	10665364	10681351	(TTCCA)n|Simple_repeat|Simple_repeat	TPTE	Mappable	ENCODE Overlap
chr21	7922196	7931111	(ATTCCATTCC)n|Simple_repeat|Simple_repeat	KCNE1B	Mappable	ENCODE Overlap
chr21	10807667	10808020	ALR/Alpha|Satellite|centr	TPTE	Mappable	ENCODE Overlap
chr21	10800154	10800890	ALR/Alpha|Satellite|centr	TPTE	Mappable	ENCODE Overlap
chr21	7946160	7958748	(CATTC)n|Satellite|Satellite	KCNE1B	Mappable	ENCODE Overlap
chr21	8985911	8989787	TTS (NR_037421).2	MIR10396A	Mappable	ENCODE Overlap
chr21	10324539	10327338	HSATI|Satellite|Satellite	BAGE	Mappable	ENCODE Overlap
chr21	10686799	10686855	(TTCCA)n|Simple_repeat|Simple_repeat	TPTE	Mappable	ENCODE Overlap
chr21	10426777	10428455	intron (NM_001187, intron 3 of 4)	BAGE2	Mappable	ENCODE Overlap
chr21	8384656	8473309	AluSp|SINE|Alu	MIR6724-1	Mappable	ENCODE Overlap
chr22	11210160	11215577	SAR|Satellite|Satellite	FRG1FP	Mappable	ENCODE Overlap
chr22	18729480	18731694	AluSc8|SINE|Alu	FAM230E	Mappable	ENCODE Overlap
chr22	12174634	12177777	ACRO1|Satellite|acro	LOC102723769	Mappable	ENCODE Overlap
chr22	12690973	12694171	BSR/Beta|Satellite|Satellite	LOC102723769	Mappable	ENCODE Overlap
chr22	18895123	18897647	AluSc8|SINE|Alu	FAM230F	Mappable	ENCODE Overlap
chr22	50806876	50809467	(AGGGTT)n|Simple_repeat|Simple_repeat	RPL23AP82	Mappable	ENCODE Overlap
chr22	11022253	11024389	Intergenic	FRG1FP	Mappable	ENCODE Overlap
chr22	16345779	16354945	(GGAAT)n|Simple_repeat|Simple_repeat	CCT8L2	Mappable	ENCODE Overlap
chr22	11367998	11371880	ALR/Alpha|Satellite|centr	FRG1FP	Mappable	ENCODE Overlap
chr22	10716070	10731276	(TCCATTCCAT)n|Simple_repeat|Simple_repeat	FRG1FP	Mappable	ENCODE Overlap
chr22	16356082	16361451	(GGAAT)n|Simple_repeat|Simple_repeat	CCT8L2	Mappable	ENCODE Overlap
chr22	11812787	11816849	ACRO1|Satellite|acro	LOC102723769	Mappable	ENCODE Overlap
chr22_KI270733v1_random	117288	179772	AluSz|SINE|Alu	RNA28SN2	Lowly	Unique
chr22_KI270734v1_random	120388	122914	AluSc8|SINE|Alu	LOC102724770	Lowly	Unique
chr22_KI270735v1_random	38514	42811	(ATTCC)n|Simple_repeat|Simple_repeat		Lowly	Unique
chr22_KI270736v1_random	86945	87728	(AATGG)n|Simple_repeat|Simple_repeat		Lowly	Unique
chr22_KI270736v1_random	47146	51395	(TGGAGTGGAA)n|Simple_repeat|Simple_repeat		Lowly	Unique
chr22_KI270736v1_random	63231	66185	(AATGG)n|Simple_repeat|Simple_repeat		Lowly	Unique
chr22_KI270736v1_random	81973	86084	(AATGG)n|Simple_repeat|Simple_repeat		Lowly	Unique
chr22_KI270736v1_random	136134	140350	(GAATG)n|Satellite|Satellite		Lowly	Unique
chr22_KI270736v1_random	131362	135297	(TGGAA)n|Simple_repeat|Simple_repeat		Lowly	Unique
chr22_KI270736v1_random	76967	77087	(AATGG)n|Simple_repeat|Simple_repeat		Lowly	Unique
chr22_KI270736v1_random	161047	164535	(GAATG)n|Satellite|Satellite		Lowly	Unique
chr22_KI270736v1_random	165492	168910	(AATGG)n|Simple_repeat|Simple_repeat		Lowly	Unique
chr22_KI270736v1_random	51786	54840	(TGGAGTGGAA)n|Simple_repeat|Simple_repeat		Lowly	Unique
chr22_KI270736v1_random	153598	154722	(GAATG)n|Satellite|Satellite		Lowly	Unique
chr22_KI270736v1_random	144303	153354	(GAATG)n|Satellite|Satellite		Lowly	Unique
chr22_KI270736v1_random	95664	105091	(TGGAA)n|Simple_repeat|Simple_repeat		Lowly	Unique
chr22_KI270736v1_random	109434	110514	(TGGAA)n|Simple_repeat|Simple_repeat		Lowly	Unique
chr22_KI270736v1_random	128647	129777	(TGGAA)n|Simple_repeat|Simple_repeat		Lowly	Unique
chr22_KI270736v1_random	111003	115086	(TGGAA)n|Simple_repeat|Simple_repeat		Lowly	Unique
chr22_KI270736v1_random	169771	176702	Intergenic		Lowly	Unique
chr22_KI270736v1_random	178428	181920	Intergenic		Lowly	Unique
chr22_KI270736v1_random	88590	92411	(AATGG)n|Simple_repeat|Simple_repeat		Lowly	Unique
chr22_KI270736v1_random	129980	130603	(TGGAA)n|Simple_repeat|Simple_repeat		Lowly	Unique
chr22_KI270736v1_random	230	3329	(ATGGA)n|Simple_repeat|Simple_repeat		Lowly	Unique
chr22_KI270736v1_random	154901	159132	(GAATG)n|Satellite|Satellite		Lowly	Unique
chr22_KI270736v1_random	60991	62109	(AATGG)n|Simple_repeat|Simple_repeat		Lowly	Unique
chr22_KI270736v1_random	58693	60667	(AATGG)n|Simple_repeat|Simple_repeat		Lowly	Unique
chr22_KI270736v1_random	115254	122892	(TGGAA)n|Simple_repeat|Simple_repeat		Lowly	Unique
chr22_KI270736v1_random	77202	81530	(AATGG)n|Simple_repeat|Simple_repeat		Lowly	Unique
chr22_KI270736v1_random	72297	75263	(AATGG)n|Simple_repeat|Simple_repeat		Lowly	Unique
chr22_KI270736v1_random	123794	128009	(TGGAA)n|Simple_repeat|Simple_repeat		Lowly	Unique
chr22_KI270737v1_random	79010	80504	Intergenic		Lowly	Unique
chr22_KI270737v1_random	30421	40521	(TCCAT)n|Simple_repeat|Simple_repeat		Lowly	Unique
chr22_KI270737v1_random	23114	29485	(TCCAT)n|Simple_repeat|Simple_repeat		Lowly	Unique
chr3	93469362	93471801	SAR|Satellite|Satellite	PROS1	Mappable	ENCODE Overlap
chr3	93711664	93712437	ALR/Alpha|Satellite|centr	PROS1	Mappable	ENCODE Overlap
chr3	91548591	91554130	ALR/Alpha|Satellite|centr	PROS1	Mappable	ENCODE Overlap
chr3	197389421	197389902	Intergenic	DLG1	Mappable	ENCODE Overlap
chr3	198172030	198174477	(AGGGTT)n|Simple_repeat|Simple_repeat	FAM157A	Mappable	ENCODE Overlap
chr3	198167382	198170281	intron (NR_146164, intron 4 of 17)	FAM157A	Lowly	ENCODE Overlap
chr3	9002	11842	(CTAACC)n|Simple_repeat|Simple_repeat	LINC01986	Mappable	ENCODE Overlap
chr3	93706888	93710048	ALR/Alpha|Satellite|centr	PROS1	Mappable	ENCODE Overlap
chr3	75667816	75670647	CpG	LINC00960	Mappable	ENCODE Overlap
chr3	96616287	96619133	Intergenic	EPHA6	Mappable	ENCODE Overlap
chr4	49322045	49325033	ACRO1|Satellite|acro	CWH43	Mappable	ENCODE Overlap
chr4	49630300	49659095	(GAATG)n|Satellite|Satellite	CWH43	Mappable	ENCODE Overlap
chr4	49708071	49712961	SAR|Satellite|Satellite	CWH43	Mappable	ENCODE Overlap
chr4	190175302	190182802	BSR/Beta|Satellite|Satellite	DUX4	Mappable	ENCODE Overlap
chr4	190082751	190083066	CpG	DUX4	Mappable	ENCODE Overlap
chr4	190020660	190023773	CpG	FRG2	Mappable	ENCODE Overlap
chr4	1433989	1436603	Intergenic	NKX1-1	Mappable	ENCODE Overlap
chr4	190121457	190124076	(AGGGTT)n|Simple_repeat|Simple_repeat	DUX4	Mappable	ENCODE Overlap
chr4	49090233	49157664	(TCCAT)n|Simple_repeat|Simple_repeat	CWH43	Lowly	ENCODE Overlap
chr4	51106159	51108566	SAR|Satellite|Satellite	DCUN1D4	Mappable	ENCODE Overlap
chr4	49510010	49516194	(CA)n|Simple_repeat|Simple_repeat	CWH43	Mappable	ENCODE Overlap
chr4_GL000008v2_random	1	8337	Intergenic	ANKRD20A12P	Lowly	Unique
chr5	9009	12786	(TAACCC)n|Simple_repeat|Simple_repeat	PLEKHG4B	Mappable	ENCODE Overlap
chr5	49620931	49628481	ALR/Alpha|Satellite|centr	EMB	Mappable	ENCODE Overlap
chr5	80649491	80652837	promoter-TSS (NM_001190470)	MTRNR2L2	Mappable	ENCODE Overlap
chr5	50139509	50139815	ALR/Alpha|Satellite|centr	EMB	Mappable	ENCODE Overlap
chr5	17591996	17597406	MLT1E3|LTR|ERVL-MaLR	H3.Y	Lowly	ENCODE Overlap
chr5	17524212	17529170	Intergenic	LINC02218	Mappable	ENCODE Overlap
chr5	34188278	34193784	non-coding (NR_157803, exon 1 of 1)	LOC646652	Mappable	ENCODE Overlap
chr5	134924083	134928692	intron (NM_032151, intron 2 of 3)	PCBD2	Mappable	ENCODE Overlap
chr5	17597460	17599261	Intergenic	H3.Y	Mappable	ENCODE Overlap
chr5	49598396	49604131	(TGGAA)n|Simple_repeat|Simple_repeat	EMB	Mappable	ENCODE Overlap
chr5	17584091	17585523	Intergenic	H3.Y	Mappable	ENCODE Overlap
chr5	49629731	49634740	ALR/Alpha|Satellite|centr	EMB	Mappable	ENCODE Overlap
chr5	34186729	34187148	intron (NR_146599, intron 2 of 11)	LOC646652	Mappable	ENCODE Overlap
chr5	47295868	47300778	ALR/Alpha|Satellite|centr	HCN1	Mappable	ENCODE Overlap
chr5	2144865	2147341	Intergenic	LOC100506858	Mappable	ENCODE Overlap
chr5	49665174	49668431	(CATTC)n|Satellite|Satellite	EMB	Mappable	ENCODE Overlap
chr5	50141319	50141921	ALR/Alpha|Satellite|centr	EMB	Mappable	ENCODE Overlap
chr5	49608847	49619600	ALR/Alpha|Satellite|centr	EMB	Mappable	ENCODE Overlap
chr5	49640990	49647802	ALR/Alpha|Satellite|centr	EMB	Lowly	ENCODE Overlap
chr5	17517750	17523690	AluSx|SINE|Alu	LINC02218	Mappable	ENCODE Overlap
chr5	49655272	49662871	(TCCAT)n|Simple_repeat|Simple_repeat	EMB	Mappable	ENCODE Overlap
chr5	47306576	47310036	ALR/Alpha|Satellite|centr	HCN1	Mappable	ENCODE Overlap
chr5_GL000208v1_random	90558	92621	ALR/Alpha|Satellite|centr		Lowly	Unique
chr6	157309365	157315191	intron (NM_018452, intron 3 of 3)	TMEM242	Mappable	ENCODE Overlap
chr6	59718138	59718529	ALR/Alpha|Satellite|centr	LINC00680-GUSBP4	Mappable	ENCODE Overlap
chr6	170397348	170400442	intron (NM_001286381, intron 7 of 8).2	MIR4644	Lowly	ENCODE Overlap
chr6	862141	864174	Intergenic	LOC101927691	Mappable	ENCODE Overlap
chr6	59640507	59641284	ALR/Alpha|Satellite|centr	LINC00680-GUSBP4	Lowly	ENCODE Overlap
chr6	58783432	58784719	ALR/Alpha|Satellite|centr	LINC00680-GUSBP4	Lowly	ENCODE Overlap
chr6	58996337	58998871	ALR/Alpha|Satellite|centr	LINC00680-GUSBP4	Mappable	ENCODE Overlap
chr6	58793187	58793265	ALR/Alpha|Satellite|centr	LINC00680-GUSBP4	Mappable	ENCODE Overlap
chr6	58784734	58786253	ALR/Alpha|Satellite|centr	LINC00680-GUSBP4	Lowly	ENCODE Overlap
chr6	58792241	58793118	ALR/Alpha|Satellite|centr	LINC00680-GUSBP4	Mappable	ENCODE Overlap
chr6	60231805	60232035	ALR/Alpha|Satellite|centr	MTRNR2L9	Mappable	ENCODE Overlap
chr6	370247	373135	(AGCAGC)n|Simple_repeat|Simple_repeat	IRF4	Mappable	ENCODE Overlap
chr7	57495340	57497718	Intergenic	ZNF716	Mappable	ENCODE Overlap
chr7	60309518	60312051	ALR/Alpha|Satellite|centr	ZNF716	Mappable	ENCODE Overlap
chr7	58034763	58037384	Intergenic	ZNF716	Mappable	ENCODE Overlap
chr7	100956534	100959960	exon (NM_005960, exon 2 of 12)	MUC3A	Mappable	ENCODE Overlap
chr7	158914463	158916767	intron (NM_001350918, intron 16 of 26)	WDR60	Mappable	ENCODE Overlap
chr7	58032104	58034587	Intergenic	ZNF716	Mappable	ENCODE Overlap
chr7	57493144	57494128	Intergenic	ZNF716	Lowly	ENCODE Overlap
chr7	61055086	61056354	Intergenic	ZNF733P	Lowly	ENCODE Overlap
chr7	62349293	62351966	Intergenic	ZNF733P	Mappable	ENCODE Overlap
chr7	57486422	57491361	Intergenic	ZNF716	Mappable	ENCODE Overlap
chr7	158145977	158150149	intron (NM_130843, intron 6 of 21)	LOC100506585	Mappable	ENCODE Overlap
chr7	56369384	56375717	Intergenic	LOC650226	Mappable	ENCODE Overlap
chr7	65488410	65491158	(CCATT)n|Simple_repeat|Simple_repeat	LOC101929322	Mappable	ENCODE Overlap
chr7	59292148	59293599	ALR/Alpha|Satellite|centr	ZNF716	Mappable	ENCODE Overlap
chr7	58796711	58798922	ALR/Alpha|Satellite|centr	ZNF716	Mappable	ENCODE Overlap
chr8	85783148	85787786	Intergenic	REXO1L2P	Mappable	ENCODE Overlap
chr8	85763464	85765991	promoter-TSS (NR_003594).6	REXO1L2P	Mappable	ENCODE Overlap
chr8	85794512	85818706	Intergenic	REXO1L2P	Mappable	ENCODE Overlap
chr8	85725563	85725893	Intergenic	REXO1L2P	Lowly	ENCODE Overlap
chr8	43236617	43243359	SAR|Satellite|Satellite	POTEA	Mappable	ENCODE Overlap
chr8	85646151	85663321	non-coding (NR_003594, exon 1 of 1)	REXO1L2P	Mappable	ENCODE Overlap
chr8	85731042	85746666	L1PA5|LINE|L1	REXO1L2P	Mappable	ENCODE Overlap
chr8	85768408	85778392	L1PA5|LINE|L1	REXO1L2P	Mappable	ENCODE Overlap
chr8	85820021	85822957	L1MA8|LINE|L1	REXO1L2P	Lowly	ENCODE Overlap
chr8	85714761	85722035	L1PA5|LINE|L1	REXO1L2P	Lowly	ENCODE Overlap
chr8	85825873	85828618	non-coding (NR_003594, exon 1 of 1).10	REXO1L2P	Mappable	ENCODE Overlap
chr8	85755743	85762636	L1PA5|LINE|L1	REXO1L2P	Mappable	ENCODE Overlap
chr8	85788653	85793679	non-coding (NR_003594, exon 1 of 1).8	REXO1L2P	Mappable	ENCODE Overlap
chr8	85793779	85794442	Intergenic	REXO1L2P	Lowly	ENCODE Overlap
chr9	60631611	60632719	ALR/Alpha|Satellite|centr	SPATA31A5	Mappable	ENCODE Overlap
chr9	43944548	43947643	ALR/Alpha|Satellite|centr	LOC102724904	Mappable	ENCODE Overlap
chr9	60610639	60611482	ALR/Alpha|Satellite|centr	SPATA31A5	Mappable	ENCODE Overlap
chr9	137326772	137329485	intron (NM_017820, intron 17 of 21)	NRARP	Mappable	ENCODE Overlap
chr9	41229428	41231548	Intergenic	MIR4477A	Mappable	ENCODE Overlap
chr9	40911805	40913197	CER|Satellite|Satellite	MIR1299	Mappable	ENCODE Overlap
chr9	43317735	43320170	(TTCGA)n|Simple_repeat|Simple_repeat	LOC102724904	Mappable	ENCODE Overlap
chr9	61855439	61858036	SST1|Satellite|centr	FAM27C	Mappable	ENCODE Overlap
chr9	138230383	138234257	intron (NR_146178, intron 5 of 14)	FAM157B	Mappable	ENCODE Overlap
chrM	1	16569	promoter-TSS (NR_162149).2	MIR12136	Lowly	ENCODE Overlap
chrUn_GL000195v1	31055	32367	Intergenic	LOC389831	Lowly	Unique
chrUn_GL000214v1	63140	66720	Intergenic		Lowly	Unique
chrUn_GL000214v1	116380	137718	Intergenic		Lowly	Unique
chrUn_GL000216v2	52643	53625	(TTCCATTCCA)n|Simple_repeat|Simple_repeat		Lowly	Unique
chrUn_GL000216v2	59665	59760	(TTCCATTCCA)n|Simple_repeat|Simple_repeat		Lowly	Unique
chrUn_GL000216v2	47923	48574	(TTCCATTCCA)n|Simple_repeat|Simple_repeat		Lowly	Unique
chrUn_GL000216v2	75829	81867	(TTCCATTCCA)n|Simple_repeat|Simple_repeat		Lowly	Unique
chrUn_GL000216v2	39980	43542	(CATTC)n|Satellite|Satellite		Lowly	Unique
chrUn_GL000216v2	68368	74161	(TTCCATTCCA)n|Simple_repeat|Simple_repeat		Lowly	Unique
chrUn_GL000216v2	1	31022	(CATTC)n|Satellite|Satellite		Lowly	Unique
chrUn_GL000216v2	44910	47898	(TTCCATTCCA)n|Simple_repeat|Simple_repeat		Lowly	Unique
chrUn_GL000216v2	60966	60982	(TTCCATTCCA)n|Simple_repeat|Simple_repeat		Lowly	Unique
chrUn_GL000216v2	137856	143789	BSR/Beta|Satellite|Satellite		Lowly	Unique
chrUn_GL000216v2	61141	67547	(TTCCATTCCA)n|Simple_repeat|Simple_repeat		Lowly	Unique
chrUn_GL000216v2	144039	144681	Intergenic		Lowly	Unique
chrUn_GL000216v2	82320	86892	(TTCCATTCCA)n|Simple_repeat|Simple_repeat		Lowly	Unique
chrUn_GL000216v2	50490	50550	(TTCCATTCCA)n|Simple_repeat|Simple_repeat		Lowly	Unique
chrUn_GL000216v2	144999	173107	BSR/Beta|Satellite|Satellite		Lowly	Unique
chrUn_GL000216v2	33316	39801	(CATTC)n|Satellite|Satellite		Lowly	Unique
chrUn_GL000220v1	100564	161802	(TCTC)n|Simple_repeat|Simple_repeat	MIR6724-1	Lowly	Unique
chrUn_GL000224v1	1	20377	L1MB8|LINE|L1	LOC100505874	Lowly	Unique
chrUn_GL000226v1	1	15008	ALR/Alpha|Satellite|centr		Lowly	Unique
chrUn_KI270303v1	1	1942	ALR/Alpha|Satellite|centr		Lowly	Unique
chrUn_KI270304v1	1	2165	ALR/Alpha|Satellite|centr		Lowly	Unique
chrUn_KI270310v1	1	1201	ALR/Alpha|Satellite|centr		Lowly	Unique
chrUn_KI270311v1	1	2240	ALR/Alpha|Satellite|centr		Lowly	Unique
chrUn_KI270317v1	135	2580	ALR/Alpha|Satellite|centr		Lowly	Unique
chrUn_KI270317v1	35352	37690	ALR/Alpha|Satellite|centr		Lowly	Unique
chrUn_KI270330v1	1	1652	L1MB8|LINE|L1		Lowly	Unique
chrUn_KI270333v1	1	2699	SAR|Satellite|Satellite		Lowly	Unique
chrUn_KI270336v1	1	1026	SAR|Satellite|Satellite		Lowly	Unique
chrUn_KI270337v1	1	1121	SAR|Satellite|Satellite		Lowly	Unique
chrUn_KI270411v1	1	2646	ALR/Alpha|Satellite|centr		Lowly	Unique
chrUn_KI270435v1	90752	92983	ALR/Alpha|Satellite|centr		Lowly	Unique
chrUn_KI270435v1	94	3221	ALR/Alpha|Satellite|centr		Lowly	Unique
chrUn_KI270438v1	45534	48569	(GGAAT)n|Simple_repeat|Simple_repeat		Lowly	Unique
chrUn_KI270438v1	68235	72651	(GGAATGGAAT)n|Simple_repeat|Simple_repeat		Lowly	Unique
chrUn_KI270438v1	78544	79227	(GGAATGGAAT)n|Simple_repeat|Simple_repeat		Lowly	Unique
chrUn_KI270438v1	66554	68124	(GGAATGGAAT)n|Simple_repeat|Simple_repeat		Lowly	Unique
chrUn_KI270438v1	99571	112505	(GGAATGGAAT)n|Simple_repeat|Simple_repeat		Lowly	Unique
chrUn_KI270442v1	39052	44270	(TGGAA)n|Simple_repeat|Simple_repeat		Lowly	Unique
chrUn_KI270442v1	32884	34371	(TGGAA)n|Simple_repeat|Simple_repeat		Lowly	Unique
chrUn_KI270442v1	1	1666	(AATGG)n|Simple_repeat|Simple_repeat		Lowly	Unique
chrUn_KI270442v1	67250	72057	(TGGAA)n|Simple_repeat|Simple_repeat		Lowly	Unique
chrUn_KI270442v1	45626	46874	(TGGAA)n|Simple_repeat|Simple_repeat		Lowly	Unique
chrUn_KI270442v1	12306	15717	(GAATG)n|Satellite|Satellite		Lowly	Unique
chrUn_KI270442v1	31259	32442	(TGGAA)n|Simple_repeat|Simple_repeat		Lowly	Unique
chrUn_KI270442v1	99605	100217	ALR/Alpha|Satellite|centr		Lowly	Unique
chrUn_KI270442v1	73967	78664	(AATGG)n|Simple_repeat|Simple_repeat		Lowly	Unique
chrUn_KI270442v1	22807	26003	(TGGAA)n|Simple_repeat|Simple_repeat		Lowly	Unique
chrUn_KI270442v1	78839	98090	(AATGG)n|Simple_repeat|Simple_repeat		Lowly	Unique
chrUn_KI270465v1	1	1774	ALR/Alpha|Satellite|centr		Lowly	Unique
chrUn_KI270466v1	1	1233	SAR|Satellite|Satellite		Lowly	Unique
chrUn_KI270467v1	1	3920	SAR|Satellite|Satellite		Lowly	Unique
chrUn_KI270512v1	20303	22689	(TGGAA)n|Simple_repeat|Simple_repeat		Lowly	Unique
chrUn_KI270519v1	135213	138126	(TGGAA)n|Simple_repeat|Simple_repeat		Lowly	Unique
chrUn_KI270519v1	82280	82552	ALR/Alpha|Satellite|centr		Lowly	Unique
chrUn_KI270519v1	134919	134971	L1PA4|LINE|L1		Lowly	Unique
chrUn_KI270519v1	87087	87726	ALR/Alpha|Satellite|centr		Lowly	Unique
chrUn_KI270519v1	83709	84963	ALR/Alpha|Satellite|centr		Lowly	Unique
chrUn_KI270519v1	85036	85246	ALR/Alpha|Satellite|centr		Lowly	Unique
chrUn_KI270538v1	52315	55319	ALR/Alpha|Satellite|centr		Lowly	Unique
chrUn_KI270538v1	82664	85364	ALR/Alpha|Satellite|centr		Lowly	Unique
chrUn_KI270538v1	87289	90766	ALR/Alpha|Satellite|centr		Lowly	Unique
chrUn_KI270538v1	79641	82654	ALR/Alpha|Satellite|centr		Lowly	Unique
chrUn_KI270544v1	1	1202	ALR/Alpha|Satellite|centr		Lowly	Unique
chrUn_KI270589v1	40521	44474	(CATTC)n|Satellite|Satellite		Lowly	Unique
chrUn_KI270590v1	1791	4364	ALR/Alpha|Satellite|centr		Lowly	Unique
chrUn_KI270591v1	3788	5796	ALR/Alpha|Satellite|centr		Lowly	Unique
chrUn_KI270743v1	150742	153388	ACRO1|Satellite|acro		Lowly	Unique
chrUn_KI270743v1	155199	157860	ACRO1|Satellite|acro		Lowly	Unique
chrUn_KI270744v1	104492	126444	Intergenic		Lowly	Unique
chrUn_KI270744v1	10020	15078	Intergenic		Lowly	Unique
chrUn_KI270751v1	148528	150742	L1P1|LINE|L1		Lowly	Unique
chrUn_KI270751v1	37373	41073	Intergenic		Lowly	Unique
chrUn_KI270754v1	37970	40191	SST1|Satellite|centr		Lowly	Unique
chrUn_KI270756v1	13229	17851	(CCATTCCATT)n|Simple_repeat|Simple_repeat		Lowly	Unique
chrUn_KI270756v1	63263	65792	Intergenic		Lowly	Unique
chrUn_KI270756v1	23904	23957	(CCATTCCATT)n|Simple_repeat|Simple_repeat		Lowly	Unique
chrUn_KI270756v1	60584	60646	Intergenic		Lowly	Unique
chrUn_KI270756v1	61107	61240	Intergenic		Lowly	Unique
chrUn_KI270756v1	24602	28567	(CCATTCCATT)n|Simple_repeat|Simple_repeat		Lowly	Unique
chrUn_KI270756v1	1	8666	(CCATTCCATT)n|Simple_repeat|Simple_repeat		Lowly	Unique
chrUn_KI270756v1	17930	19177	(CCATTCCATT)n|Simple_repeat|Simple_repeat		Lowly	Unique
chrUn_KI270756v1	45923	49371	Intergenic		Lowly	Unique
chrUn_KI270756v1	53222	53315	Intergenic		Lowly	Unique
chrUn_KI270756v1	29479	30611	(CCATTCCATT)n|Simple_repeat|Simple_repeat		Lowly	Unique
chrUn_KI270756v1	74181	75098	Intergenic		Lowly	Unique
chrUn_KI270756v1	20853	23813	(CCATTCCATT)n|Simple_repeat|Simple_repeat		Lowly	Unique
chrUn_KI270756v1	41049	44746	Intergenic		Lowly	Unique
chrUn_KI270756v1	20484	20705	(CCATTCCATT)n|Simple_repeat|Simple_repeat		Lowly	Unique
chrUn_KI270756v1	57080	60437	Intergenic		Lowly	Unique
chrUn_KI270756v1	12442	13205	(CCATTCCATT)n|Simple_repeat|Simple_repeat		Lowly	Unique
chrUn_KI270757v1	59339	62855	ALR/Alpha|Satellite|centr		Lowly	Unique
chrUn_KI270757v1	69004	69630	ALR/Alpha|Satellite|centr		Lowly	Unique
chrUn_KI270757v1	58790	58869	ALR/Alpha|Satellite|centr		Lowly	Unique
chrUn_KI270757v1	64050	68303	ALR/Alpha|Satellite|centr		Lowly	Unique
chrUn_KI270757v1	68531	68702	ALR/Alpha|Satellite|centr		Lowly	Unique
chrUn_KI270757v1	58678	58783	ALR/Alpha|Satellite|centr		Lowly	Unique
chrUn_KI270757v1	13326	17787	AluYj4|SINE|Alu		Lowly	Unique
chrX	115731592	115734123	CpG	DANT1	Lowly	ENCODE Overlap
chrX	115727364	115729136	CpG	DANT1	Lowly	ENCODE Overlap
chrX	267916	270529	Intergenic	PLCXD1	Mappable	ENCODE Overlap
chrX	156029043	156031753	(TTAGGG)n|Simple_repeat|Simple_repeat	DDX11L16	Mappable	ENCODE Overlap
chrX	270737	271685	Intergenic	PLCXD1	Lowly	ENCODE Overlap
chrY	10886323	10890931	(TTCCA)n|Simple_repeat|Simple_repeat	TTTY23	Mappable	ENCODE Overlap
chrY	11316283	11316300	Intergenic	GYG2P1	Mappable	ENCODE Overlap
chrY	10858033	10859502	(TCCAT)n|Simple_repeat|Simple_repeat	TTTY23	Mappable	ENCODE Overlap
chrY	11308226	11316021	BSR/Beta|Satellite|Satellite	GYG2P1	Mappable	ENCODE Overlap
chrY	11012810	11016490	(ATTCC)n|Simple_repeat|Simple_repeat	TTTY23	Mappable	ENCODE Overlap
chrY	10878587	10881982	(TCCAT)n|Simple_repeat|Simple_repeat	TTTY23	Mappable	ENCODE Overlap
chrY	10931592	10932136	(TTCCA)n|Simple_repeat|Simple_repeat	TTTY23	Mappable	ENCODE Overlap
chrY	10753641	10757873	FRAM|SINE|Alu	TTTY23	Mappable	ENCODE Overlap
chrY	10956930	10957024	Intergenic	TTTY23	Mappable	ENCODE Overlap
chrY	10661754	10661806	Intergenic	TTTY23	Mappable	ENCODE Overlap
chrY	10758153	10766392	(CCATT)n|Simple_repeat|Simple_repeat	TTTY23	Mappable	ENCODE Overlap
chrY	10746721	10753487	(CCATT)n|Simple_repeat|Simple_repeat	TTTY23	Mappable	ENCODE Overlap
chrY	10920106	10922590	(TCCAT)n|Simple_repeat|Simple_repeat	TTTY23	Mappable	ENCODE Overlap
chrY	10774388	10778018	(CCATT)n|Simple_repeat|Simple_repeat	TTTY23	Mappable	ENCODE Overlap
chrY	10778911	10782860	(ATTCC)n|Simple_repeat|Simple_repeat	TTTY23	Mappable	ENCODE Overlap
chrY	10894385	10895918	(TTCCA)n|Simple_repeat|Simple_repeat	TTTY23	Mappable	ENCODE Overlap
chrY	10954990	10956549	(TCCAC)n|Simple_repeat|Simple_repeat	TTTY23	Mappable	ENCODE Overlap
chrY	10840925	10841313	(TCCAT)n|Simple_repeat|Simple_repeat	TTTY23	Mappable	ENCODE Overlap
chrY	11686805	11691549	Intergenic	GYG2P1	Mappable	ENCODE Overlap
chrY	10820442	10823253	(ATTCC)n|Simple_repeat|Simple_repeat	TTTY23	Mappable	ENCODE Overlap
chrY	10981359	10990942	Intergenic	TTTY23	Mappable	ENCODE Overlap
chrY	10681540	10688008	Intergenic	TTTY23	Mappable	ENCODE Overlap
chrY	11720926	11724374	(GAATG)n|Satellite|Satellite	GYG2P1	Mappable	ENCODE Overlap
chrY	10969891	10973436	Intergenic	TTTY23	Mappable	ENCODE Overlap
chrY	10646251	10650980	(CCATT)n|Simple_repeat|Simple_repeat	TTTY23	Mappable	ENCODE Overlap
chrY	56824781	56852466	BSR/Beta|Satellite|Satellite	SPRY3	Mappable	ENCODE Overlap
chrY	11003946	11005824	Intergenic	TTTY23	Mappable	ENCODE Overlap
chrY	10794838	10810653	(ATTCC)n|Simple_repeat|Simple_repeat	TTTY23	Lowly	ENCODE Overlap
chrY	10898026	10900773	Intergenic	TTTY23	Mappable	ENCODE Overlap
chrY	10883316	10886262	(TCCAT)n|Simple_repeat|Simple_repeat	TTTY23	Mappable	ENCODE Overlap
chrY	10784961	10787467	(ATTCC)n|Simple_repeat|Simple_repeat	TTTY23	Mappable	ENCODE Overlap
chrY	10794605	10794735	(ATTCC)n|Simple_repeat|Simple_repeat	TTTY23	Mappable	ENCODE Overlap
chrY	10766649	10766865	(CCATT)n|Simple_repeat|Simple_repeat	TTTY23	Mappable	ENCODE Overlap
chrY	26638739	26641562	(AATGG)n|Simple_repeat|Simple_repeat	TTTY3	Mappable	ENCODE Overlap
chrY	10948249	10952190	Intergenic	TTTY23	Mappable	ENCODE Overlap
chrY	10841985	10843556	(TCCAT)n|Simple_repeat|Simple_repeat	TTTY23	Mappable	ENCODE Overlap
chrY	10911064	10913946	BSR/Beta|Satellite|Satellite	TTTY23	Mappable	ENCODE Overlap
chrY	11030435	11031351	Intergenic	TTTY23	Mappable	ENCODE Overlap
chrY	10957101	10960925	(CATTC)n|Satellite|Satellite	TTTY23	Mappable	ENCODE Overlap
chrY	10628917	10632667	AluYj4|SINE|Alu	TTTY23	Lowly	ENCODE Overlap
chrY	10998021	11001808	Intergenic	TTTY23	Mappable	ENCODE Overlap
chrY	10890947	10891357	Intergenic	TTTY23	Mappable	ENCODE Overlap
chrY	10767048	10774082	(CCATT)n|Simple_repeat|Simple_repeat	TTTY23	Mappable	ENCODE Overlap
chrY	11289677	11307587	(ATTCC)n|Simple_repeat|Simple_repeat	GYG2P1	Mappable	ENCODE Overlap
chrY	10923983	10929299	(TTCCA)n|Simple_repeat|Simple_repeat	TTTY23	Mappable	ENCODE Overlap
chrY	11021350	11022613	Intergenic	TTTY23	Mappable	ENCODE Overlap
chrY	10991016	10991138	Intergenic	TTTY23	Mappable	ENCODE Overlap
chrY	10665517	10668057	Intergenic	TTTY23	Mappable	ENCODE Overlap
chrY	11745782	11749552	(GAATG)n|Satellite|Satellite	GYG2P1	Mappable	ENCODE Overlap
chrY	10824136	10826667	(ATTCC)n|Simple_repeat|Simple_repeat	TTTY23	Mappable	ENCODE Overlap
chrY	11316916	11335434	BSR/Beta|Satellite|Satellite	GYG2P1	Lowly	ENCODE Overlap
chrY	10891370	10894050	SVA_C|Retroposon|SVA	TTTY23	Mappable	ENCODE Overlap
chrY	11002737	11003086	Intergenic	TTTY23	Mappable	ENCODE Overlap
chrY	10866943	10870405	Intergenic	TTTY23	Mappable	ENCODE Overlap
chrY	10943432	10946724	(TTCCA)n|Simple_repeat|Simple_repeat	TTTY23	Mappable	ENCODE Overlap
chrY	11023543	11023560	Intergenic	TTTY23	Mappable	ENCODE Overlap
chrY	10932277	10941762	Intergenic	TTTY23	Mappable	ENCODE Overlap
chrY	10992538	10994331	AluJo|SINE|Alu	TTTY23	Mappable	ENCODE Overlap
chrY	10655846	10661087	(CCATT)n|Simple_repeat|Simple_repeat	TTTY23	Mappable	ENCODE Overlap
chrY	10766897	10766903	(CCATT)n|Simple_repeat|Simple_repeat	TTTY23	Mappable	ENCODE Overlap
chrY	10788274	10794462	(ATTCC)n|Simple_repeat|Simple_repeat	TTTY23	Mappable	ENCODE Overlap

## Sheet: mm10_annotated
Chr	Start	End	Detailed Annotation	Nearest TSS	Mappability	Overlap with ENCODE
chr4	147638286	147647439	promoter-TSS (NM_145078)	Zfp979	Mappable	Unique
chr16	3338542	3338708	RLTR11A|LTR|ERVK	Olfr161	Mappable	Unique
chr1	181741994	181745061	Intergenic	Lbr	Mappable	ENCODE Overlap
chr1	43776659	43779916	intron (NM_001368287, intron 7 of 14)	Ecrg4	Mappable	ENCODE Overlap
chr1	85452903	85466403	Lx5|LINE|L1	Sp110	Mappable	ENCODE Overlap
chr1	84989001	84996294	Intergenic	Slc16a14	Mappable	ENCODE Overlap
chr1	88210785	88225860	exon (NM_013701, exon 5 of 5)	Ugt1a1	Mappable	ENCODE Overlap
chr1	133593455	133597064	Intergenic	Snrpe	Mappable	ENCODE Overlap
chr1	85527647	85528664	Intergenic	Sp110	Mappable	ENCODE Overlap
chr1	84961182	84967761	Intergenic	Slc16a14	Mappable	ENCODE Overlap
chr1	195370720	195372965	(TTAGGG)n|Simple_repeat|Simple_repeat	Cr2	Mappable	ENCODE Overlap
chr1	85065013	85065017	L1Md_A|LINE|L1	A530032D15Rik	Mappable	ENCODE Overlap
chr1	85230698	85268061	intron (NM_001037909, intron 5 of 6)	C130026I21Rik	Mappable	ENCODE Overlap
chr1	88296835	88310839	Intergenic	Trpm8	Mappable	ENCODE Overlap
chr1	85041960	85048233	(TTCC)n|Simple_repeat|Simple_repeat	A530032D15Rik	Mappable	ENCODE Overlap
chr1	191396111	191398516	promoter-TSS (NM_144880)	Ppp2r5a	Lowly	ENCODE Overlap
chr1	63629211	63631806	intron (NM_001081658, intron 14 of 14)	Gm39653	Mappable	ENCODE Overlap
chr1	85159040	85172333	Intergenic	Gm7609	Mappable	ENCODE Overlap
chr1	85570638	85570772	Intergenic	Sp110	Mappable	ENCODE Overlap
chr1	85268122	85335650	L1Md_F|LINE|L1	C130026I21Rik	Mappable	ENCODE Overlap
chr1	171068450	171072576	CpG	Mir6546	Mappable	ENCODE Overlap
chr1	85477779	85508363	Intergenic	Sp110	Mappable	ENCODE Overlap
chr1	88270612	88293020	B1_Mus2|SINE|Alu	Hjurp	Lowly	ENCODE Overlap
chr1	85154287	85155709	B2_Mm2|SINE|B2	Gm7609	Mappable	ENCODE Overlap
chr1	85212954	85213093	exon (NM_001081746, exon 4 of 4)	Gm7609	Mappable	ENCODE Overlap
chr1	85027461	85031109	Intergenic	A530032D15Rik	Mappable	ENCODE Overlap
chr1	85578857	85636049	Lx10|LINE|L1	Sp110	Mappable	ENCODE Overlap
chr1	88226083	88262450	intron (NM_001281466, intron 22 of 41)	Mroh2a	Mappable	ENCODE Overlap
chr1	171073261	171076658	Intergenic	Mir6546	Mappable	ENCODE Overlap
chr1	84984333	84986162	L1Md_F2|LINE|L1	Slc16a14	Mappable	ENCODE Overlap
chr1	88263593	88269113	exon (NM_172505, exon 5 of 5)	6430706D22Rik	Mappable	ENCODE Overlap
chr1	85196271	85200746	Intergenic	Gm7609	Mappable	ENCODE Overlap
chr1	85570878	85573531	ORR1E-int|LTR|ERVL-MaLR	Sp110	Mappable	ENCODE Overlap
chr1	7396936	7398946	CpG	Pcmtd1	Mappable	ENCODE Overlap
chr1	86524974	86527723	promoter-TSS (NM_001360830)	Ptma	Mappable	ENCODE Overlap
chr1	85215765	85216434	Intergenic	Gm7609	Mappable	ENCODE Overlap
chr1	88293232	88293622	B1_Mur4|SINE|Alu	Trpm8	Mappable	ENCODE Overlap
chr1	26685234	26689325	exon (NM_001033764, exon 1 of 2)	4931408C20Rik	Mappable	Unique
chr1	183298135	183300594	RLTR33|LTR|ERVK	Brox	Mappable	ENCODE Overlap
chr1	88294911	88296733	Intergenic	Trpm8	Mappable	ENCODE Overlap
chr1	24610534	24617184	Intergenic	Col19a1	Mappable	ENCODE Overlap
chr1	16072734	16074144	intron (NM_001243238, intron 3 of 4)	4930444P10Rik	Mappable	ENCODE Overlap
chr1	171080207	171081317	CpG	Mir6546	Mappable	ENCODE Overlap
chr1	171067673	171068300	Intergenic	Mir6546	Mappable	ENCODE Overlap
chr1	171063539	171065867	promoter-TSS (NR_106103)	Mir6546	Mappable	ENCODE Overlap
chr1	100179097	100181396	L1Md_F2|LINE|L1	Cntnap5b	Mappable	ENCODE Overlap
chr1	85523638	85527190	Intergenic	Sp110	Mappable	Unique
chr1	85549826	85555898	RSINE1|SINE|B4	Sp110	Mappable	ENCODE Overlap
chr1	85003103	85013260	Intergenic	Slc16a14	Mappable	ENCODE Overlap
chr1	85646518	85649958	Intergenic	Sp100	Mappable	ENCODE Overlap
chr1	95450930	95453225	(TAAA)n|Simple_repeat|Simple_repeat	Fam174a	Mappable	ENCODE Overlap
chr1	78572727	78575645	Intergenic	Mogat1	Mappable	ENCODE Overlap
chr1	85123828	85124899	ORR1E-int|LTR|ERVL-MaLR	A530032D15Rik	Lowly	ENCODE Overlap
chr1	190299616	190304517	Intergenic	Gm29678	Mappable	ENCODE Overlap
chr1	85037170	85041259	Intergenic	A530032D15Rik	Mappable	ENCODE Overlap
chr1	84960769	84961175	Intergenic	Slc16a14	Mappable	ENCODE Overlap
chr1	85178595	85185186	L1MB5|LINE|L1	Gm7609	Mappable	Unique
chr1	85073737	85116916	B3|SINE|B2	A530032D15Rik	Mappable	ENCODE Overlap
chr1	195240544	195243014	CpG	Cr2	Mappable	ENCODE Overlap
chr1	85565428	85567696	Lx5|LINE|L1	Sp110	Mappable	ENCODE Overlap
chr1	85337842	85347901	Intergenic	C130026I21Rik	Mappable	ENCODE Overlap
chr10	81177053	81179869	promoter-TSS (NR_028549)	Snord37	Mappable	ENCODE Overlap
chr10	22469495	22472214	PB1D7|SINE|Alu	Gm10825	Mappable	Unique
chr10	130593319	130595993	(TTAGGG)n|Simple_repeat|Simple_repeat	Vmn2r87	Mappable	Unique
chr10	58220313	58235253	Intergenic	Dux	Mappable	ENCODE Overlap
chr10	58236676	58240755	Intergenic	Gm4981	Mappable	ENCODE Overlap
chr10	80621024	80623632	promoter-TSS (NM_134002)	Csnk1g2	Mappable	Unique
chr10	3108427	3118165	Intergenic	9230019H11Rik	Mappable	ENCODE Overlap
chr10	27818052	27823177	L1Md_A|LINE|L1	Lama2	Mappable	Unique
chr10	81319569	81322199	promoter-TSS (NM_027381)	Cactin	Mappable	ENCODE Overlap
chr10	27823584	27824808	L1Md_A|LINE|L1	Lama2	Mappable	ENCODE Overlap
chr10	22140821	22144273	intron (NM_001254744, intron 1 of 1)	E030030I06Rik	Mappable	ENCODE Overlap
chr11	34680652	34684369	RLTR44-int|LTR|ERVK	Dock2	Mappable	ENCODE Overlap
chr11	3118245	3201063	MTD|LTR|ERVL-MaLR	Sfi1	Mappable	ENCODE Overlap
chr11	109010646	109013122	LSU-rRNA_Hsa|rRNA|rRNA	Axin2	Mappable	ENCODE Overlap
chr11	107197587	107200468	SYNREP_MM|Satellite|Satellite	Nol11	Mappable	ENCODE Overlap
chr11	54139006	54141736	(GGA)n|Simple_repeat|Simple_repeat	P4ha2	Mappable	ENCODE Overlap
chr11	106946994	106948324	B3|SINE|B2	Smurf2	Mappable	ENCODE Overlap
chr11	34542542	34546090	RLTR44-int|LTR|ERVK	Insyn2b	Mappable	Unique
chr11	3111164	3116055	Intergenic	Pisd-ps1	Lowly	ENCODE Overlap
chr11	3099001	3105930	GSAT_MM|Satellite|Satellite	Pisd-ps1	Mappable	ENCODE Overlap
chr11	96976407	96979082	promoter-TSS (NM_030220)	Sp2	Mappable	ENCODE Overlap
chr11	88967559	88970540	RMER16-int|LTR|ERVK	Elobl	Mappable	ENCODE Overlap
chr11	5167853	5170298	Intergenic	Emid1	Mappable	ENCODE Overlap
chr12	78349869	78352172	LSU-rRNA_Hsa|rRNA|rRNA	Gphn	Mappable	ENCODE Overlap
chr12	69158390	69160592	promoter-TSS (NM_009093)	Rps29	Mappable	ENCODE Overlap
chr12	120027628	120030022	(TTAGGG)n|Simple_repeat|Simple_repeat	Tmem196	Mappable	ENCODE Overlap
chr12	5057005	5057046	Intergenic	Atad2b	Mappable	ENCODE Overlap
chr12	20225728	20228048	MMERGLN-int|LTR|ERV1	1700030C10Rik	Mappable	ENCODE Overlap
chr12	112776555	112784927	Intergenic	Pld4	Lowly	ENCODE Overlap
chr12	4218421	4222747	intron (NM_001361641, intron 2 of 5)	Cenpo	Mappable	ENCODE Overlap
chr12	5057140	5060225	Intergenic	Atad2b	Mappable	Unique
chr12	97060428	97062789	Intergenic	1700019M22Rik	Mappable	Unique
chr12	3108865	3111202	GSAT_MM|Satellite|Satellite	Rab10os	Mappable	ENCODE Overlap
chr12	113423488	113426173	(CAGCT)n|Simple_repeat|Simple_repeat	Adam6b	Mappable	ENCODE Overlap
chr12	67058082	67060960	GSAT_MM|Satellite|Satellite	Mdga2	Mappable	ENCODE Overlap
chr12	93575971	93578239	(TTAGGG)n|Simple_repeat|Simple_repeat	4930559C10Rik	Mappable	ENCODE Overlap
chr12	59035707	59037804	B2_Mm2|SINE|B2	Gemin2	Mappable	ENCODE Overlap
chr12	20228876	20235430	MMERGLN-int|LTR|ERV1	1700030C10Rik	Mappable	ENCODE Overlap
chr12	74802840	74805506	GSAT_MM|Satellite|Satellite	Kcnh5	Mappable	ENCODE Overlap
chr12	69360184	69362481	7SLRNA|srpRNA|srpRNA	Nemf	Mappable	ENCODE Overlap
chr12	20228316	20228624	MMERGLN-int|LTR|ERV1	1700030C10Rik	Mappable	Unique
chr13	74527428	74532026	(CACAG)n|Simple_repeat|Simple_repeat	Zfp825	Mappable	ENCODE Overlap
chr13	58346715	58349853	intron (NM_175214, intron 1 of 16)	Kif27	Mappable	ENCODE Overlap
chr13	110742967	110745548	(CCCTAA)n|Simple_repeat|Simple_repeat	Gm38397	Mappable	ENCODE Overlap
chr13	119488974	119491395	intron (NM_001370627, intron 1 of 2)	Tmem267	Mappable	ENCODE Overlap
chr13	120320412	120322639	(TTAGGG)n|Simple_repeat|Simple_repeat	Tcstv3	Mappable	ENCODE Overlap
chr13	9010688	9013168	(GGA)n|Simple_repeat|Simple_repeat	Gtpbp4	Mappable	Unique
chr13	3371585	3375531	Intergenic	2810429I04Rik	Mappable	Unique
chr13	119594610	119604524	intron (NM_001370626, intron 2 of 2)	Ccl28	Mappable	ENCODE Overlap
chr13	60095990	60098591	(CACAG)n|Simple_repeat|Simple_repeat	A530065N20Rik	Mappable	ENCODE Overlap
chr13	119605201	119605920	intron (NM_001370626, intron 2 of 2)	Ccl28	Mappable	ENCODE Overlap
chr13	13859610	13862009	(TTAGGG)n|Simple_repeat|Simple_repeat	Gng4	Mappable	ENCODE Overlap
chr13	77437837	77440058	GSAT_MM|Satellite|Satellite	Fam172a	Mappable	ENCODE Overlap
chr13	119607969	119617588	L1Md_F2|LINE|L1	Ccl28	Mappable	ENCODE Overlap
chr13	44868572	44871024	LSU-rRNA_Hsa|rRNA|rRNA	Dtnbp1	Mappable	ENCODE Overlap
chr13	12829672	12831385	IAPLTR3-int|LTR|ERVK	Prl2c3	Mappable	ENCODE Overlap
chr13	9833306	9835494	L1Md_T|LINE|L1	Zmynd11	Mappable	ENCODE Overlap
chr13	13753022	13756110	intron (NM_010748, intron 46 of 52)	Gng4	Mappable	ENCODE Overlap
chr14	120476521	120479308	promoter-TSS (NM_029519)	Rap2a	Mappable	ENCODE Overlap
chr14	6636208	6638572	Intergenic	Gm3636	Mappable	ENCODE Overlap
chr14	7869742	7872517	intron (NM_001081427, intron 3 of 45)	Flnb	Mappable	Unique
chr14	19414676	19420702	GSAT_MM|Satellite|Satellite	Gm5458	Mappable	Unique
chr14	67714647	67717104	promoter-TSS (NM_175384)	Cdca2	Mappable	Unique
chr14	69161004	69163446	(CCCTAA)n|Simple_repeat|Simple_repeat	Nkx2-6	Mappable	ENCODE Overlap
chr14	21499408	21502069	CpG	Kat6b	Mappable	Unique
chr14	124800549	124803244	(TTAGGG)n|Simple_repeat|Simple_repeat	Fgf14	Mappable	ENCODE Overlap
chr14	8285634	8287903	Intergenic	Fam107a	Mappable	ENCODE Overlap
chr14	55559045	55561737	promoter-TSS (NM_001199009)	Dcaf11	Mappable	ENCODE Overlap
chr15	75084455	75088047	B1_Mm|SINE|Alu	Ly6c2	Mappable	ENCODE Overlap
chr15	9014687	9017345	(CACG)n|Simple_repeat|Simple_repeat	Ranbp3l	Mappable	ENCODE Overlap
chr15	91905616	91911402	(CCA)n|Simple_repeat|Simple_repeat	Smgc	Mappable	ENCODE Overlap
chr15	102404624	102407389	promoter-TSS (NM_013672)	Sp1	Mappable	Unique
chr15	58437815	58440686	intron (NM_145959, intron 15 of 23)	Fam91a1	Mappable	Unique
chr15	91992118	91993703	L1Md_A|LINE|L1	Cntn1	Mappable	ENCODE Overlap
chr15	76102012	76105870	exon (NM_144848, exon 2 of 2)	Nrbp2	Mappable	ENCODE Overlap
chr16	86819786	86822244	Intergenic	Gm32461	Mappable	ENCODE Overlap
chr16	3348513	3353138	Intergenic	Olfr161	Mappable	ENCODE Overlap
chr16	3112455	3118056	(TTTC)n|Simple_repeat|Simple_repeat	Olfr161	Mappable	ENCODE Overlap
chr16	11142906	11145315	LSU-rRNA_Hsa|rRNA|rRNA	Txndc11	Lowly	ENCODE Overlap
chr16	3337067	3337248	MMERGLN_LTR|LTR|ERV1	Olfr161	Mappable	ENCODE Overlap
chr16	24582361	24584934	(TTAGGG)n|Simple_repeat|Simple_repeat	Morf4l1-ps1	Mappable	ENCODE Overlap
chr16	3270724	3273299	Lx6|LINE|L1	Olfr161	Mappable	ENCODE Overlap
chr16	3121810	3124730	B1_Mus1|SINE|Alu	Olfr161	Mappable	ENCODE Overlap
chr16	93991773	93994368	intron (NM_019500, intron 1 of 2)	Cldn14	Mappable	ENCODE Overlap
chr16	10974067	10976278	GSAT_MM|Satellite|Satellite	Litaf	Mappable	ENCODE Overlap
chr16	93788192	93790384	(CCCTAA)n|Simple_repeat|Simple_repeat	2310043M15Rik	Mappable	ENCODE Overlap
chr16	3338885	3339554	RLTR22_Mus|LTR|ERVK	Olfr161	Mappable	Unique
chr16	57390113	57392676	LSU-rRNA_Hsa|rRNA|rRNA	Filip1l	Mappable	Unique
chr16	98106437	98108768	(TTAGGG)n|Simple_repeat|Simple_repeat	A630089N07Rik	Mappable	ENCODE Overlap
chr16	3267680	3269997	Lx|LINE|L1	Olfr161	Mappable	ENCODE Overlap
chr16	3340104	3341863	L1_Mur3|LINE|L1	Olfr161	Mappable	ENCODE Overlap
chr16	38087847	38090558	promoter-TSS (NR_033221)	BC031361	Mappable	ENCODE Overlap
chr16	3230586	3249217	Intergenic	Olfr161	Mappable	ENCODE Overlap
chr16	17221214	17223525	LSU-rRNA_Hsa|rRNA|rRNA	Hic2	Mappable	ENCODE Overlap
chr17	84460688	84464659	intron (NM_183021, intron 2 of 37)	Thada	Mappable	ENCODE Overlap
chr17	67740307	67742635	(CCCTAA)n|Simple_repeat|Simple_repeat	Lama1	Mappable	Unique
chr17	39841997	39849829	non-coding (NR_046233, exon 1 of 1)	Rn45s	Mappable	ENCODE Overlap
chr17	3075361	3085806	intron (NR_003519, intron 2 of 7)	Pisd-ps2	Mappable	ENCODE Overlap
chr17	13584722	13592605	Intergenic	2700054A10Rik	Mappable	ENCODE Overlap
chr17	4625167	4627603	(CACTC)n|Simple_repeat|Simple_repeat	4930517M08Rik	Mappable	ENCODE Overlap
chr17	23533391	23533512	Intergenic	6330415G19Rik	Mappable	Unique
chr17	13547119	13554228	(CTGTG)n|Simple_repeat|Simple_repeat	2700054A10Rik	Mappable	ENCODE Overlap
chr17	3004168	3039892	(TACTG)n|Simple_repeat|Simple_repeat	Pisd-ps2	Lowly	ENCODE Overlap
chr17	29101439	29109513	Intergenic	Rab44	Mappable	ENCODE Overlap
chr17	13653613	13656298	Intergenic	2700054A10Rik	Mappable	ENCODE Overlap
chr17	22875275	22877883	LSU-rRNA_Hsa|rRNA|rRNA	Zfp945	Mappable	ENCODE Overlap
chr17	13304955	13307295	(CTGTG)n|Simple_repeat|Simple_repeat	Tcp10c	Mappable	ENCODE Overlap
chr17	23530536	23533349	Intergenic	6330415G19Rik	Mappable	ENCODE Overlap
chr17	70962658	70964891	LSU-rRNA_Hsa|rRNA|rRNA	Myl12b	Mappable	ENCODE Overlap
chr17	36230224	36232605	CpG	Rpp21	Mappable	ENCODE Overlap
chr18	40307015	40309403	intron (NM_026135, intron 2 of 2)		Mappable	ENCODE Overlap
chr18	82160214	82171948	Intergenic	Mir5127	Mappable	ENCODE Overlap
chr18	20619926	20621235	L1M3e|LINE|L1	Ttr	Mappable	Unique
chr18	20624339	20624494	L1M3e|LINE|L1	Ttr	Mappable	Unique
chr18	20617575	20617982	L1M3e|LINE|L1	Ttr	Lowly	Unique
chr18	85696926	85699291	LSU-rRNA_Hsa|rRNA|rRNA	Neto1	Mappable	Unique
chr18	3113805	3120973	Intergenic	Vmn1r238	Mappable	ENCODE Overlap
chr18	90601089	90603639	(TTAGGG)n|Simple_repeat|Simple_repeat	Gm45871	Mappable	ENCODE Overlap
chr18	4195753	4198816	B3A|SINE|B2	Lyzl1	Mappable	ENCODE Overlap
chr18	36559007	36561036	promoter-TSS (NM_175375)	Ankhd1	Mappable	ENCODE Overlap
chr18	3002806	3013833	ERVB4_1B-I_MM-int|LTR|ERVK	Vmn1r238	Mappable	ENCODE Overlap
chr19	45648970	45651272	B2_Mm2|SINE|B2	Fbxw4	Mappable	ENCODE Overlap
chr19	53775785	53776977	intron (NM_001170847, intron 1 of 13)	Rbm20	Mappable	ENCODE Overlap
chr19	58112241	58114641	(CACAG)n|Simple_repeat|Simple_repeat	Mir5623	Mappable	ENCODE Overlap
chr19	39258730	39261328	MTA_Mm-int|LTR|ERVL-MaLR	Cyp2c29	Mappable	ENCODE Overlap
chr19	39262753	39264236	MTA_Mm|LTR|ERVL-MaLR	Cyp2c29	Mappable	ENCODE Overlap
chr19	61330275	61332566	(TTAGGG)n|Simple_repeat|Simple_repeat	Csf2ra	Mappable	ENCODE Overlap
chr19	61262650	61268164	Intergenic	Csf2ra	Mappable	ENCODE Overlap
chr2	182011584	182014223	(TTAGGG)n|Simple_repeat|Simple_repeat	Gm14496	Mappable	ENCODE Overlap
chr2	3049003	3052125	B1F1|SINE|Alu	Fam171a1	Mappable	ENCODE Overlap
chr2	51946088	51948860	(GGA)n|Simple_repeat|Simple_repeat	Rbm43	Lowly	Unique
chr2	57628489	57630727	(TTAGGG)n|Simple_repeat|Simple_repeat	Galnt5	Mappable	ENCODE Overlap
chr2	92092600	92094775	(CCCTAA)n|Simple_repeat|Simple_repeat	Creb3l1	Mappable	ENCODE Overlap
chr2	84714187	84716735	promoter-TSS (NM_144887)	Zdhhc5	Mappable	ENCODE Overlap
chr2	181927046	181933525	RLTR33|LTR|ERVK	Gm14496	Mappable	ENCODE Overlap
chr2	22002667	22006682	L1Md_A|LINE|L1	Myo3a	Mappable	ENCODE Overlap
chr2	5378040	5380376	promoter-TSS (NR_030601)	Mir466d	Mappable	Unique
chr2	177313551	177316626	MMSAT4|Satellite|Satellite	Zfp970	Mappable	ENCODE Overlap
chr2	66188206	66190462	(CCCTAA)n|Simple_repeat|Simple_repeat	Galnt3	Mappable	Unique
chr2	181915695	181920273	Intergenic	Polr3k	Mappable	ENCODE Overlap
chr2	53190369	53192471	promoter-TSS (NM_022989)		Mappable	Unique
chr2	20898864	20901198	LSU-rRNA_Hsa|rRNA|rRNA	Arhgap21	Mappable	ENCODE Overlap
chr2	28182997	28185655	(CCCTAA)n|Simple_repeat|Simple_repeat	Olfm1	Mappable	ENCODE Overlap
chr2	98661230	98668337	RMER13A1|LTR|ERVK	Lrrc4c	Mappable	ENCODE Overlap
chr2	22586502	22591198	Intergenic	Gad2	Mappable	ENCODE Overlap
chr2	22738413	22741056	Intergenic	Apbb1ip	Mappable	ENCODE Overlap
chr2	121521321	121522185	intron (NM_001290987, intron 4 of 11)	Wdr76	Mappable	ENCODE Overlap
chr2	52695533	52700035	intron (NM_019667, intron 13 of 13)	Cacnb4	Mappable	ENCODE Overlap
chr2	80811835	80815984	L1Md_A|LINE|L1	Nup35	Mappable	ENCODE Overlap
chr3	91097737	91098269	L1Md_A|LINE|L1	9130204L05Rik	Mappable	ENCODE Overlap
chr3	159938404	159940680	TTS (NM_001356350)	Wls	Mappable	ENCODE Overlap
chr3	149051473	149053935	(TTAGGG)n|Simple_repeat|Simple_repeat	Adgrl2	Mappable	ENCODE Overlap
chr3	95014321	95016552	promoter-TSS (NM_030074)	Zfp687	Mappable	ENCODE Overlap
chr3	3003499	3005583	Intergenic	Hnf4g	Mappable	ENCODE Overlap
chr3	5859339	5861826	LSU-rRNA_Hsa|rRNA|rRNA	Pex2	Mappable	ENCODE Overlap
chr3	3008518	3016611	Intergenic	Hnf4g	Mappable	ENCODE Overlap
chr3	123676652	123679345	C-rich|Low_complexity|Low_complexity	Ndst3	Mappable	ENCODE Overlap
chr3	3000306	3003485	Intergenic	Hnf4g	Mappable	Unique
chr3	8243566	8247573	B2_Mm2|SINE|B2	Gm6194	Mappable	Unique
chr3	56574432	56576750	GSAT_MM|Satellite|Satellite	Nbea	Mappable	ENCODE Overlap
chr3	96043520	96046044	intron (NM_013841, intron 7 of 14)	Vps45	Mappable	ENCODE Overlap
chr3	62158100	62160335	LSU-rRNA_Hsa|rRNA|rRNA	Arhgef26	Mappable	Unique
chr3	3027935	3033946	Intergenic	Hnf4g	Mappable	ENCODE Overlap
chr3	60044058	60047062	(CACAG)n|Simple_repeat|Simple_repeat	Aadac	Mappable	ENCODE Overlap
chr3	99980113	99982394	GSAT_MM|Satellite|Satellite	Spag17	Mappable	ENCODE Overlap
chr4	31775994	31778602	L1Md_A|LINE|L1	Map3k7	Lowly	ENCODE Overlap
chr4	146599418	146600571	L1_Mur1|LINE|L1	1700095A21Rik	Mappable	ENCODE Overlap
chr4	145839807	145842678	Intergenic	Gm13238	Mappable	ENCODE Overlap
chr4	146262474	146263179	RMER3D-int|LTR|ERVK	Zfp991	Mappable	ENCODE Overlap
chr4	147255924	147259118	Intergenic		Mappable	ENCODE Overlap
chr4	3088184	3092574	GSAT_MM|Satellite|Satellite	Vmn1r2	Mappable	ENCODE Overlap
chr4	146165466	146171513	intron (NM_001177546, intron 2 of 4)	Zfp600	Mappable	ENCODE Overlap
chr4	146497127	146497191	MLTR18A_MM|LTR|ERVK	Zfp981	Mappable	ENCODE Overlap
chr4	118546006	118549737	G-rich|Low_complexity|Low_complexity	Tmem125	Mappable	ENCODE Overlap
chr4	147120785	147128930	CpG	4933438K21Rik	Mappable	ENCODE Overlap
chr4	146498137	146500659	RLTR40|LTR|ERVK	Zfp981	Mappable	ENCODE Overlap
chr4	145843517	145849997	Intergenic	Gm13238	Lowly	Unique
chr4	146451432	146455458	intron (NM_001085522, intron 1 of 3)	Zfp992	Mappable	ENCODE Overlap
chr4	147623285	147624916	intron (NM_145078, intron 2 of 4)	Zfp979	Mappable	ENCODE Overlap
chr4	156355655	156358892	Intergenic	Vmn2r123	Mappable	ENCODE Overlap
chr4	145700850	145703586	exon (NM_001103158, exon 5 of 5)	Zfp980	Mappable	ENCODE Overlap
chr4	147435763	147435792	(GAAA)n|Simple_repeat|Simple_repeat		Mappable	ENCODE Overlap
chr4	147448735	147450095	intron (NM_001371349, intron 1 of 3)		Mappable	ENCODE Overlap
chr4	146713610	146714207	Intergenic	1700095A21Rik	Mappable	ENCODE Overlap
chr4	147028189	147033108	intron (NM_001177767, intron 2 of 4)	Rex2	Mappable	ENCODE Overlap
chr4	147389133	147392158	MMSAT4|Satellite|Satellite		Mappable	ENCODE Overlap
chr4	147452010	147452668	Lx8|LINE|L1		Mappable	ENCODE Overlap
chr4	70377117	70379256	GSAT_MM|Satellite|Satellite	Cdk5rap2	Mappable	ENCODE Overlap
chr4	147093921	147096533	L1VL4|LINE|L1	4933438K21Rik	Mappable	ENCODE Overlap
chr4	147369561	147370310	Lx3B|LINE|L1		Mappable	ENCODE Overlap
chr4	147447353	147448412	intron (NM_001371349, intron 1 of 3)		Mappable	ENCODE Overlap
chr4	147331641	147333833	MMSAT4|Satellite|Satellite		Mappable	ENCODE Overlap
chr4	3174089	3178413	Intergenic	Vmn1r2	Mappable	ENCODE Overlap
chr4	145447894	145450160	Lx2|LINE|L1	Smarca5-ps	Lowly	ENCODE Overlap
chr4	151860870	151863546	promoter-TSS (NM_001195565)	Camta1	Mappable	ENCODE Overlap
chr4	3087794	3087824	MTA_Mm-int|LTR|ERVL-MaLR	Vmn1r2	Lowly	ENCODE Overlap
chr4	145779810	145780077	Intergenic	Zfp991	Mappable	ENCODE Overlap
chr4	147517884	147524409	Intergenic	Zfp982	Mappable	ENCODE Overlap
chr4	146259718	146261663	Lx4A|LINE|L1	Zfp991	Mappable	ENCODE Overlap
chr4	146521337	146522409	Lx3B|LINE|L1	Zfp981	Mappable	ENCODE Overlap
chr4	145834584	145838868	promoter-TSS (NR_033612)	Gm13238	Mappable	ENCODE Overlap
chr4	146714489	146716653	B2_Mm2|SINE|B2	1700095A21Rik	Mappable	ENCODE Overlap
chr4	147635572	147636208	RMER6A|LTR|ERVK	Zfp979	Mappable	ENCODE Overlap
chr4	147368968	147369146	(TATG)n|Simple_repeat|Simple_repeat		Mappable	ENCODE Overlap
chr4	28175809	28178165	SYNREP_MM|Satellite|Satellite	Epha7	Lowly	ENCODE Overlap
chr4	146475151	146476549	Intergenic	Zfp981	Mappable	ENCODE Overlap
chr4	147394988	147407328	RLTR10-int|LTR|ERVK		Mappable	ENCODE Overlap
chr4	147179879	147180585	Intergenic	4933438K21Rik	Mappable	ENCODE Overlap
chr4	147377003	147378516	Intergenic		Mappable	ENCODE Overlap
chr4	3057927	3057951	MTA_Mm-int|LTR|ERVL-MaLR	Vmn1r2	Mappable	ENCODE Overlap
chr4	147197835	147200824	Intergenic	4933438K21Rik	Mappable	ENCODE Overlap
chr4	147280125	147280832	Lx|LINE|L1		Mappable	ENCODE Overlap
chr4	146172343	146177455	B2_Mm1a|SINE|B2	Zfp600	Mappable	ENCODE Overlap
chr4	145685329	145689863	intron (NM_001103158, intron 2 of 4)	Zfp980	Mappable	ENCODE Overlap
chr4	145828383	145829917	non-coding (NR_040355, exon 5 of 5)	Gm13238	Mappable	ENCODE Overlap
chr4	146716992	146721348	MMSAT4|Satellite|Satellite	1700095A21Rik	Mappable	ENCODE Overlap
chr4	147348882	147351051	Intergenic		Mappable	ENCODE Overlap
chr4	147309454	147310788	RMER6A|LTR|ERVK		Mappable	ENCODE Overlap
chr4	146436307	146436832	intron (NM_001083918, intron 3 of 6).2	Zfp992	Mappable	ENCODE Overlap
chr4	147636285	147638009	Lx8|LINE|L1	Zfp979	Mappable	ENCODE Overlap
chr4	3078688	3087634	Intergenic	Vmn1r2	Mappable	ENCODE Overlap
chr4	147450308	147451358	intron (NM_001371349, intron 1 of 3)		Mappable	ENCODE Overlap
chr4	147365623	147366636	Intergenic		Mappable	ENCODE Overlap
chr4	156339577	156344853	Intergenic	Vmn2r123	Lowly	ENCODE Overlap
chr4	147418158	147435518	Intergenic		Mappable	ENCODE Overlap
chr4	146273258	146273750	Lx8|LINE|L1	Zfp991	Lowly	ENCODE Overlap
chr4	146477296	146496949	Intergenic	Zfp981	Lowly	ENCODE Overlap
chr4	147057335	147058419	exon (NM_001177767, exon 5 of 5)	4933438K21Rik	Lowly	ENCODE Overlap
chr4	145830595	145831382	non-coding (NR_040355, exon 5 of 5)	Gm13238	Lowly	ENCODE Overlap
chr4	147414962	147417956	Intergenic		Mappable	ENCODE Overlap
chr4	3179430	3183184	Intergenic	Vmn1r3	Mappable	ENCODE Overlap
chr4	147435947	147440573	Lx3_Mus|LINE|L1		Mappable	ENCODE Overlap
chr4	3228412	3229946	LTR16C|LTR|ERVL	Vmn1r3	Mappable	ENCODE Overlap
chr4	146514744	146515880	intron (NM_001243139, intron 1 of 3)	Zfp981	Mappable	ENCODE Overlap
chr4	3057958	3070939	Intergenic	Vmn1r2	Mappable	ENCODE Overlap
chr4	147334486	147346844	B3A|SINE|B2		Mappable	ENCODE Overlap
chr4	147119579	147119821	L1_Mur1|LINE|L1	4933438K21Rik	Mappable	ENCODE Overlap
chr4	145679625	145681903	intron (NM_001103158, intron 2 of 4)	Zfp980	Mappable	ENCODE Overlap
chr4	147231094	147237178	Intergenic	4933438K21Rik	Mappable	ENCODE Overlap
chr4	147512797	147513189	exon (NM_001371348, exon 5 of 5)	Zfp982	Mappable	ENCODE Overlap
chr4	3049009	3057589	Intergenic	Vmn1r2	Lowly	ENCODE Overlap
chr4	3178935	3178988	Intergenic	Vmn1r3	Mappable	ENCODE Overlap
chr4	3224191	3227875	MER90a|LTR|ERV1	Vmn1r3	Lowly	ENCODE Overlap
chr4	146164049	146164808	intron (NM_001177546, intron 2 of 4)	Zfp600	Lowly	ENCODE Overlap
chr4	147355319	147357412	MLTR18A_MM|LTR|ERVK		Lowly	ENCODE Overlap
chr4	147362443	147364013	Lx8|LINE|L1		Mappable	ENCODE Overlap
chr4	149809055	149811758	Intergenic	Slc25a33	Mappable	ENCODE Overlap
chr4	147755337	147756655	exon (NM_001127189, exon 6 of 6)	Zfp534	Mappable	ENCODE Overlap
chr4	147407719	147414944	Lx2|LINE|L1		Mappable	Unique
chr4	147194720	147197718	RLTR13D3|LTR|ERVK	4933438K21Rik	Mappable	ENCODE Overlap
chr4	145438840	145440729	Intergenic	Smarca5-ps	Mappable	ENCODE Overlap
chr5	15615268	15615413	ORR1A1-int|LTR|ERVL-MaLR	Speer4d	Mappable	ENCODE Overlap
chr5	14957881	14964120	intron (NR_001584, intron 2 of 3)	Speer8-ps1	Mappable	ENCODE Overlap
chr5	14913423	14914073	intron (NM_198666, intron 1 of 4)	Gm9758	Mappable	ENCODE Overlap
chr5	15586655	15587094	Lx5c|LINE|L1	Gm21083	Mappable	ENCODE Overlap
chr5	15034396	15046044	Lx2A1|LINE|L1	Gm17019	Mappable	ENCODE Overlap
chr5	15687776	15694810	intron (NR_001585, intron 1 of 4)	Speer4cos	Mappable	ENCODE Overlap
chr5	125388874	125389027	B1_Mus1|SINE|Alu	Ubc	Lowly	ENCODE Overlap
chr5	14940146	14942209	ORR1A1|LTR|ERVL-MaLR	Speer4e	Mappable	ENCODE Overlap
chr5	15634328	15634761	ORR1A3|LTR|ERVL-MaLR	Speer4d	Mappable	ENCODE Overlap
chr5	14917775	14921130	ORR1A1-int|LTR|ERVL-MaLR	Gm9758	Mappable	ENCODE Overlap
chr5	15677087	15682991	promoter-TSS (NR_001585)	Speer4cos	Mappable	ENCODE Overlap
chr5	15026604	15026773	L1_Mur2|LINE|L1	Gm17019	Mappable	ENCODE Overlap
chr5	114921404	114923609	promoter-TSS (NM_145209)	Oasl1	Mappable	ENCODE Overlap
chr5	25815652	25819492	(CTGTG)n|Simple_repeat|Simple_repeat	Actr3b	Mappable	ENCODE Overlap
chr5	15497437	15500155	Lx7|LINE|L1	Gm21190	Mappable	ENCODE Overlap
chr5	15613353	15614537	RLTR19|LTR|ERVK	Speer4d	Mappable	ENCODE Overlap
chr5	104329746	104333160	(CACAG)n|Simple_repeat|Simple_repeat	Mepe	Mappable	ENCODE Overlap
chr5	14932264	14933958	TTS (NM_001122661)	Speer4e	Mappable	ENCODE Overlap
chr5	14951800	14952432	intron (NR_001584, intron 1 of 3)	Speer8-ps1	Mappable	ENCODE Overlap
chr5	32732901	32735224	Intergenic	Pisd	Mappable	ENCODE Overlap
chr5	109556534	109559507	intron (NM_001310694, intron 1 of 7)	Crlf2	Mappable	ENCODE Overlap
chr5	15478820	15485756	RMER6BA|LTR|ERVK	Gm21190	Mappable	ENCODE Overlap
chr5	15507626	15518299	L1_Mm|LINE|L1	Gm21190	Mappable	ENCODE Overlap
chr5	15459668	15464106	Intergenic	Gm21190	Mappable	ENCODE Overlap
chr5	14934781	14935308	exon (NM_001122661, exon 4 of 5)	Speer4e	Mappable	ENCODE Overlap
chr5	32736914	32739312	exon (NM_001347332, exon 8 of 9)	Pisd	Mappable	ENCODE Overlap
chr5	14953678	14957075	Lx|LINE|L1	Speer8-ps1	Mappable	ENCODE Overlap
chr5	137151217	137153727	exon (NM_010843, exon 3 of 13)	Muc3	Mappable	ENCODE Overlap
chr5	14985270	14992323	ORR1A3|LTR|ERVL-MaLR	Gm10354	Mappable	ENCODE Overlap
chr5	15486560	15489053	Intergenic	Gm21190	Mappable	ENCODE Overlap
chr5	15629147	15633869	Intergenic	Speer4d	Mappable	ENCODE Overlap
chr5	15709317	15713682	intron (NR_001585, intron 4 of 4)	Speer4c	Mappable	ENCODE Overlap
chr5	15017202	15021309	Intergenic	Gm17019	Mappable	ENCODE Overlap
chr5	15551423	15556883	MTD|LTR|ERVL-MaLR	Gm21083	Mappable	ENCODE Overlap
chr5	14950778	14951661	intron (NR_001584, intron 1 of 3)	Speer8-ps1	Mappable	ENCODE Overlap
chr5	15579113	15583633	intron (NM_001310450, intron 4 of 4)	Gm21083	Mappable	ENCODE Overlap
chr5	14909644	14910139	TTS (NM_198666)	Gm9758	Mappable	ENCODE Overlap
chr5	14950133	14950691	MTEa|LTR|ERVL-MaLR	Speer8-ps1	Mappable	ENCODE Overlap
chr5	14971252	14974797	L1_Mus4|LINE|L1	Gm10354	Mappable	ENCODE Overlap
chr5	15010328	15011975	RMER17A|LTR|ERVK	Gm17019	Mappable	ENCODE Overlap
chr5	14942455	14942460	ORR1A1-int|LTR|ERVL-MaLR	Speer8-ps1	Mappable	ENCODE Overlap
chr5	15466369	15466693	Intergenic	Gm21190	Mappable	ENCODE Overlap
chr5	14983568	14984680	RLTR19|LTR|ERVK	Gm10354	Mappable	ENCODE Overlap
chr5	15003599	15009785	Intergenic	Gm17019	Mappable	ENCODE Overlap
chr5	14993381	14998101	Intergenic	Gm10354	Mappable	ENCODE Overlap
chr5	15639785	15646403	Intergenic	4930572O03Rik	Mappable	ENCODE Overlap
chr5	15021751	15024895	Intergenic	Gm17019	Mappable	ENCODE Overlap
chr5	135148198	135150687	promoter-TSS (NM_013763)	Tbl2	Mappable	ENCODE Overlap
chr5	146259978	146262365	LSU-rRNA_Hsa|rRNA|rRNA	Cdk8	Mappable	ENCODE Overlap
chr5	15605403	15608337	MTD|LTR|ERVL-MaLR	Speer4d	Mappable	ENCODE Overlap
chr5	15702276	15704787	intron (NR_001585, intron 2 of 4)	Speer4c	Mappable	ENCODE Overlap
chr5	14979650	14983004	Intergenic	Gm10354	Mappable	ENCODE Overlap
chr5	36659924	36662570	intron (NM_001081232, intron 2 of 8)	D5Ertd579e	Mappable	ENCODE Overlap
chr5	15620009	15626203	intron (NM_025759, intron 4 of 4)	Speer4d	Mappable	ENCODE Overlap
chr5	15650145	15656407	intron (NR_073011, intron 4 of 4)	4930572O03Rik	Mappable	ENCODE Overlap
chr5	125385640	125388609	exon (NM_019639, exon 2 of 2)	Ubc	Mappable	ENCODE Overlap
chr5	15658545	15663465	ORR1A1-int|LTR|ERVL-MaLR	4930572O03Rik	Mappable	ENCODE Overlap
chr5	15657677	15657682	promoter-TSS (NR_073011)	4930572O03Rik	Mappable	ENCODE Overlap
chr5	15619206	15619829	intron (NM_025759, intron 1 of 4)	Speer4d	Mappable	Unique
chr5	15526874	15529178	exon (NM_001310449, exon 2 of 5)	Gm21190	Mappable	Unique
chr5	15636219	15639197	RMER17A|LTR|ERVK	Speer4d	Mappable	Unique
chr5	15589001	15591949	RMER6D|LTR|ERVK	Gm21083	Mappable	Unique
chr5	15595224	15597954	RMER17A|LTR|ERVK	Gm21083	Mappable	ENCODE Overlap
chr5	32725095	32731380	Lx9|LINE|L1	Pisd	Mappable	ENCODE Overlap
chr5	36629423	36631766	intron (NM_001081232, intron 2 of 8)	Tbc1d14	Mappable	Unique
chr5	15576662	15577621	5' UTR (NM_001310450, exon 1 of 5)	Gm21083	Mappable	Unique
chr5	15050630	15055837	Intergenic	Gm17019	Mappable	ENCODE Overlap
chr5	15696564	15699401	L1_Mus3|LINE|L1	Speer4c	Mappable	Unique
chr5	15670223	15673356	Intergenic	Speer4cos	Mappable	Unique
chr5	15530483	15530524	RLTR19|LTR|ERVK	Gm21190	Mappable	Unique
chr5	15466890	15474923	Intergenic	Gm21190	Mappable	ENCODE Overlap
chr5	15600186	15600717	Intergenic	Speer4d	Mappable	ENCODE Overlap
chr5	147610435	147612632	(TTAGGG)n|Simple_repeat|Simple_repeat	Flt1	Mappable	Unique
chr6	47770689	47773524	CpG	Rn4.5s	Mappable	ENCODE Overlap
chr6	103648046	103650294	SYNREP_MM|Satellite|Satellite	Chl1	Mappable	ENCODE Overlap
chr6	3049424	3052069	Intergenic	Gm8579	Mappable	ENCODE Overlap
chr6	4922733	4925199	(CCCTAA)n|Simple_repeat|Simple_repeat	Ppp1r9a	Mappable	ENCODE Overlap
chr6	47650957	47687580	RMER12B|LTR|ERVK	Rn4.5s	Mappable	ENCODE Overlap
chr6	29746689	29750155	(CTGTG)n|Simple_repeat|Simple_repeat	Smo	Mappable	ENCODE Overlap
chr6	47737204	47770613	promoter-TSS (NR_002841).3	Rn4.5s	Mappable	ENCODE Overlap
chr6	53082921	53085555	(TTAGGG)n|Simple_repeat|Simple_repeat	Jazf1	Mappable	ENCODE Overlap
chr6	114340023	114343200	(CACAG)n|Simple_repeat|Simple_repeat	Hrh1	Mappable	Unique
chr6	47776922	47778288	Intergenic	Rn4.5s	Mappable	ENCODE Overlap
chr6	3199768	3202671	SSU-rRNA_Hsa|rRNA|rRNA	Gm8579	Mappable	ENCODE Overlap
chr7	123021275	123023624	(GGA)n|Simple_repeat|Simple_repeat	Rbbp6	Mappable	ENCODE Overlap
chr7	64072406	64091442	Intergenic	Trpm1	Mappable	Unique
chr7	59765859	59773433	intron (NR_146211, intron 58 of 171)	Snord116l2	Mappable	Unique
chr7	127026136	127028492	promoter-TSS (NM_010772)	Maz	Mappable	ENCODE Overlap
chr7	59735343	59738480	intron (NR_146211, intron 68 of 171)	Gm26504	Mappable	ENCODE Overlap
chr7	56160687	56162801	intron (NM_001360080, intron 48 of 92)	Oca2	Mappable	ENCODE Overlap
chr7	59750257	59750403	intron (NR_146211, intron 64 of 171)	Snord116l1	Mappable	ENCODE Overlap
chr7	19227265	19229911	CpG	Opa3	Lowly	ENCODE Overlap
chr7	59743058	59744898	intron (NR_146211, intron 66 of 171)	Snord116l1	Mappable	ENCODE Overlap
chr7	128185847	128189343	intron (NM_001029872, intron 11 of 30)	Itgad	Mappable	ENCODE Overlap
chr7	59860606	59861165	intron (NR_146211, intron 43 of 171)	Snord116l2	Mappable	ENCODE Overlap
chr7	59777820	59777966	(TG)n|Simple_repeat|Simple_repeat	Snord116l2	Mappable	ENCODE Overlap
chr7	72651872	72653772	L1Md_A|LINE|L1	Mctp2	Mappable	ENCODE Overlap
chr7	12009344	12017164	Intergenic	Vmn1r77	Mappable	ENCODE Overlap
chr7	79828758	79830562	intron (NM_008486, intron 15 of 20)	Anpep	Mappable	ENCODE Overlap
chr7	59867127	59870112	intron (NR_146211, intron 41 of 171)	Snord64	Mappable	ENCODE Overlap
chr7	25266685	25269342	intron (NM_001302811, intron 1 of 20)	Cic	Mappable	ENCODE Overlap
chr7	59861276	59863853	intron (NR_146211, intron 43 of 171)	Snord116l2	Mappable	ENCODE Overlap
chr7	145339924	145342459	(TTAGGG)n|Simple_repeat|Simple_repeat	Mrgprd	Mappable	ENCODE Overlap
chr7	59734760	59735130	(TG)n|Simple_repeat|Simple_repeat	Gm26504	Mappable	Unique
chr7	59797261	59797920	intron (NR_146211, intron 47 of 171)	Snord116l2	Mappable	ENCODE Overlap
chr7	64466765	64472321	Intergenic	Apba2	Mappable	Unique
chr7	64472787	64495602	Intergenic	Apba2	Mappable	Unique
chr7	59777436	59777688	intron (NR_146211, intron 55 of 171)	Snord116l2	Mappable	ENCODE Overlap
chr7	112636731	112640157	Intergenic	Tead1	Mappable	ENCODE Overlap
chr8	20108891	20117932	Lx4A|LINE|L1	6820431F20Rik	Mappable	ENCODE Overlap
chr8	20634388	20634922	intron (NM_001270553, intron 6 of 9)	Gm21119	Mappable	ENCODE Overlap
chr8	20628419	20628940	Lx5|LINE|L1	Gm21119	Mappable	ENCODE Overlap
chr8	58094780	58097224	L1Md_A|LINE|L1	Galnt7	Mappable	ENCODE Overlap
chr8	55345108	55356208	Intergenic	Gpm6a	Mappable	ENCODE Overlap
chr8	20557580	20561181	Intergenic	Gm21119	Mappable	ENCODE Overlap
chr8	19914830	19917323	L1_Mus4|LINE|L1	4930467E23Rik	Mappable	ENCODE Overlap
chr8	83755700	83757986	(CCCTAA)n|Simple_repeat|Simple_repeat	Adgre5	Mappable	ENCODE Overlap
chr8	20093115	20105279	Intergenic	6820431F20Rik	Mappable	ENCODE Overlap
chr8	19721390	19737352	promoter-TSS (NM_001270553).2	Gm21119	Mappable	ENCODE Overlap
chr8	20054693	20062207	intron (NM_001270553, intron 7 of 9).2	6820431F20Rik	Mappable	ENCODE Overlap
chr8	20541398	20553100	B1_Mus1|SINE|Alu	Gm21119	Mappable	ENCODE Overlap
chr8	20029253	20029457	intron (NM_001270553, intron 6 of 9).2	6820431F20Rik	Mappable	ENCODE Overlap
chr8	20501720	20533726	L1_Mus3|LINE|L1	2610005L07Rik	Mappable	ENCODE Overlap
chr8	19712220	19714063	(GA)n|Simple_repeat|Simple_repeat	Gm21119	Mappable	ENCODE Overlap
chr8	55358111	55361564	Intergenic	Gpm6a	Mappable	ENCODE Overlap
chr8	19758478	19761260	intron (NM_001270553, intron 6 of 9).2	4930467E23Rik	Mappable	ENCODE Overlap
chr8	20565579	20567175	Intergenic	Gm21119	Mappable	ENCODE Overlap
chr8	20047169	20052201	L1Md_A|LINE|L1	6820431F20Rik	Mappable	ENCODE Overlap
chr8	20634276	20634295	intron (NM_001270553, intron 6 of 9)	Gm21119	Mappable	ENCODE Overlap
chr8	20263088	20264957	ID4_|SINE|ID	6820431F20Rik	Mappable	ENCODE Overlap
chr8	19782859	19787731	intron (NM_001270553, intron 6 of 9).2	4930467E23Rik	Mappable	ENCODE Overlap
chr8	19774084	19778539	Lx4A|LINE|L1	4930467E23Rik	Mappable	ENCODE Overlap
chr8	20258137	20261081	Intergenic	6820431F20Rik	Lowly	ENCODE Overlap
chr8	20023802	20026328	intron (NM_001270553, intron 6 of 9).2	6820431F20Rik	Mappable	ENCODE Overlap
chr8	20136729	20150793	L1_Mus2|LINE|L1	6820431F20Rik	Mappable	ENCODE Overlap
chr8	20641086	20651070	Intergenic	Gm21119	Mappable	ENCODE Overlap
chr8	20079982	20087319	Intergenic	6820431F20Rik	Lowly	ENCODE Overlap
chr8	19903843	19914679	L1Md_F3|LINE|L1	4930467E23Rik	Mappable	ENCODE Overlap
chr8	55369073	55376371	Intergenic	Gpm6a	Mappable	ENCODE Overlap
chr8	20494398	20499504	L1_Mus4|LINE|L1	2610005L07Rik	Mappable	ENCODE Overlap
chr8	19766333	19767937	L1_Mus4|LINE|L1	4930467E23Rik	Mappable	ENCODE Overlap
chr8	19692938	19693198	B2_Mm2|SINE|B2	Gm21119	Mappable	ENCODE Overlap
chr8	20400724	20414672	L1_Mus2|LINE|L1	2610005L07Rik	Mappable	ENCODE Overlap
chr8	123567489	123568730	Intergenic	Gm22291	Mappable	ENCODE Overlap
chr8	20690916	20707927	Intergenic	Gm21119	Mappable	ENCODE Overlap
chr8	20026678	20028442	L1VL4|LINE|L1	6820431F20Rik	Mappable	ENCODE Overlap
chr8	23094430	23096804	GSAT_MM|Satellite|Satellite	Ank1	Mappable	ENCODE Overlap
chr8	15518786	15521117	LSU-rRNA_Hsa|rRNA|rRNA	Myom2	Mappable	ENCODE Overlap
chr8	20415237	20426499	intron (NR_028428, intron 1 of 5)	2610005L07Rik	Mappable	ENCODE Overlap
chr8	20348879	20352973	Lx5|LINE|L1	Gm15319	Mappable	ENCODE Overlap
chr8	20124703	20135310	RLTR13A2|LTR|ERVK	6820431F20Rik	Mappable	ENCODE Overlap
chr8	20322407	20323195	L1_Mus4|LINE|L1	6820431F20Rik	Mappable	ENCODE Overlap
chr8	20710569	20711926	L1_Mus3|LINE|L1	Gm21119	Mappable	ENCODE Overlap
chr8	20119951	20124094	Intergenic	6820431F20Rik	Mappable	ENCODE Overlap
chr8	19926961	19936891	intron (NM_001270553, intron 6 of 9).2	4930467E23Rik	Mappable	ENCODE Overlap
chr8	20688029	20688503	Lx4A|LINE|L1	Gm21119	Mappable	ENCODE Overlap
chr8	20635506	20640770	intron (NM_001270553, intron 8 of 9)	Gm21119	Mappable	ENCODE Overlap
chr8	19697279	19711741	Intergenic	Gm21119	Mappable	ENCODE Overlap
chr8	20653638	20670423	Intergenic	Gm21119	Mappable	ENCODE Overlap
chr8	20432980	20442727	L1_Mus2|LINE|L1	2610005L07Rik	Mappable	ENCODE Overlap
chr8	123542674	123544268	TTS (NR_046155).5	Gm22291	Mappable	ENCODE Overlap
chr8	20272587	20304081	intron (NR_030708, intron 1 of 4)	6820431F20Rik	Mappable	ENCODE Overlap
chr8	55112933	55124672	Intergenic	Gpm6a	Mappable	ENCODE Overlap
chr8	20628957	20634183	L1_Mus4|LINE|L1	Gm21119	Mappable	ENCODE Overlap
chr8	20811277	20835155	Intergenic	Gm21944	Mappable	ENCODE Overlap
chr8	20327105	20348063	TTS (NM_001177408)	Gm15319	Mappable	ENCODE Overlap
chr8	20358921	20399684	URR1A|DNA|hAT-Charlie	Gm15319	Mappable	ENCODE Overlap
chr8	20428997	20432208	Intergenic	2610005L07Rik	Mappable	ENCODE Overlap
chr8	20119222	20119824	Intergenic	6820431F20Rik	Mappable	ENCODE Overlap
chr8	20534489	20541206	L1_Mus4|LINE|L1	Gm21119	Mappable	ENCODE Overlap
chr8	20570366	20628202	Intergenic	Gm21119	Mappable	ENCODE Overlap
chr8	19751688	19754146	3' UTR (NM_001039553, exon 10 of 10)	4930467E23Rik	Mappable	ENCODE Overlap
chr8	20265183	20269007	Intergenic	6820431F20Rik	Lowly	ENCODE Overlap
chr8	20062360	20062381	3' UTR (NM_001270553, exon 10 of 10).2	6820431F20Rik	Mappable	ENCODE Overlap
chr8	19789587	19792874	intron (NM_001270553, intron 6 of 9).2	4930467E23Rik	Mappable	ENCODE Overlap
chr8	55361851	55365675	Intergenic	Gpm6a	Mappable	ENCODE Overlap
chr8	20068168	20073790	Intergenic	6820431F20Rik	Mappable	ENCODE Overlap
chr8	20066904	20068123	ORR1D1|LTR|ERVL-MaLR	6820431F20Rik	Mappable	ENCODE Overlap
chr8	123544585	123546137	TTS (NR_046147)	Gm22291	Lowly	ENCODE Overlap
chr8	20152642	20156368	L2c|LINE|L2	6820431F20Rik	Mappable	ENCODE Overlap
chr8	123539730	123539879	promoter-TSS (NR_046127)	Gm25212	Lowly	ENCODE Overlap
chr8	19715034	19721099	Intergenic	Gm21119	Mappable	ENCODE Overlap
chr8	20312042	20315103	L1_Mus2|LINE|L1	6820431F20Rik	Mappable	ENCODE Overlap
chr8	123554758	123555015	TTS (NR_046152).4	Gm22291	Mappable	ENCODE Overlap
chr8	19681132	19684756	Intergenic	Gm21119	Mappable	ENCODE Overlap
chr8	14305741	14308369	intron (NM_001145965, intron 2 of 14)	Dlgap2	Mappable	ENCODE Overlap
chr8	20534339	20534342	L1_Mus4|LINE|L1	Gm21119	Mappable	ENCODE Overlap
chr8	20022728	20023668	intron (NM_001270553, intron 6 of 9).2	6820431F20Rik	Mappable	ENCODE Overlap
chr8	20033974	20044377	intron (NM_001270553, intron 6 of 9).2	6820431F20Rik	Mappable	Unique
chr8	20563416	20563632	Intergenic	Gm21119	Mappable	ENCODE Overlap
chr8	19691377	19692371	Intergenic	Gm21119	Mappable	ENCODE Overlap
chr8	71840086	71840699	L1Md_F2|LINE|L1	Zfp709	Lowly	ENCODE Overlap
chr8	20017164	20019193	MLTR11A|LTR|ERVK	6820431F20Rik	Lowly	ENCODE Overlap
chr8	20674137	20686766	Intergenic	Gm21119	Mappable	ENCODE Overlap
chr8	19801145	19802211	intron (NM_001270553, intron 6 of 9).2	4930467E23Rik	Lowly	ENCODE Overlap
chr8	20151869	20152461	LTRIS2|LTR|ERV1	6820431F20Rik	Mappable	ENCODE Overlap
chr9	24540850	24543161	Intergenic	Dpy19l1	Mappable	ENCODE Overlap
chr9	13826077	13828641	promoter-TSS (NM_001310721)	Cep57	Mappable	ENCODE Overlap
chr9	121040718	121043408	CpG	Mir7090	Mappable	Unique
chr9	3257636	3260113	LSU-rRNA_Hsa|rRNA|rRNA	4930433N12Rik	Mappable	ENCODE Overlap
chr9	124255276	124259014	Intergenic	2010315B03Rik	Mappable	ENCODE Overlap
chr9	2999001	3039419	GSAT_MM|Satellite|Satellite	Mir101c	Mappable	ENCODE Overlap
chr9	35304216	35306651	GSAT_MM|Satellite|Satellite	4933422A05Rik	Mappable	Unique
chr9	69098573	69101274	(CTGTG)n|Simple_repeat|Simple_repeat	Rora	Mappable	Unique
chr9	80956734	80958661	L1Md_T|LINE|L1	Impg1	Mappable	Unique
chr9	56222572	56224955	LSU-rRNA_Hsa|rRNA|rRNA	Tspan3	Mappable	Unique
chr9	123460769	123463292	3' UTR (NM_001348168, exon 22 of 22)	Limd1	Mappable	ENCODE Overlap
chr9	123923333	123927203	CpG	Ccr1	Mappable	ENCODE Overlap
chr9	57074846	57077403	promoter-TSS (NM_001110350)	2700012I20Rik	Mappable	ENCODE Overlap
chr9	70622071	70624471	(CTGTG)n|Simple_repeat|Simple_repeat	Mindy2	Mappable	ENCODE Overlap
chrM	1	16299	Intergenic		Mappable	ENCODE Overlap
chrX	66493813	66495424	L1Md_F|LINE|L1	Slitrk2	Lowly	Unique
chrX	170859260	170860477	Intergenic	Asmt	Mappable	ENCODE Overlap
chrX	94885885	94886140	T-rich|Low_complexity|Low_complexity	Zxda	Mappable	Unique
chrX	170863437	170864018	Intergenic	Asmt	Mappable	ENCODE Overlap
chrX	91841304	91844066	L1Md_T|LINE|L1	Mageb5	Lowly	ENCODE Overlap
chrX	94880959	94881406	Intergenic	Zxda	Lowly	ENCODE Overlap
chrX	135041381	135044770	intron (NR_040282, intron 2 of 3)	3632454L22Rik	Mappable	ENCODE Overlap
chrX	94890211	94890326	Intergenic	Zxda	Mappable	ENCODE Overlap
chrX	170861113	170861516	Intergenic	Asmt	Mappable	ENCODE Overlap
chrX	169985134	170023444	Intergenic	G530011O06Rik	Mappable	ENCODE Overlap
chrX	112369696	112372262	intron (NM_026565, intron 8 of 8)	Satl1	Lowly	Unique
chrX	94902538	94903991	Intergenic	Zxda	Mappable	ENCODE Overlap
chrX	170879924	170882299	(TTAGGG)n|Simple_repeat|Simple_repeat	Asmt	Mappable	ENCODE Overlap
chrX	94912627	94916014	Intergenic	Spin4	Mappable	ENCODE Overlap
chrX	170854230	170858346	Intergenic	Asmt	Mappable	ENCODE Overlap
chrX	76597457	76600136	SYNREP_MM|Satellite|Satellite	Cldn34d	Mappable	ENCODE Overlap
chrX	94907642	94908233	B1_Mus1|SINE|Alu	Zxda	Mappable	ENCODE Overlap
chrX	170732207	170739180	Intergenic	Asmt	Mappable	ENCODE Overlap
chrX	170840190	170853863	Intergenic	Asmt	Lowly	ENCODE Overlap
chrX	170757171	170759511	(TTAGGG)n|Simple_repeat|Simple_repeat	Asmt	Lowly	ENCODE Overlap
chrX	170830178	170834176	Intergenic	Asmt	Mappable	ENCODE Overlap
chrX	143482005	143484125	SYNREP_MM|Satellite|Satellite	Pak3	Mappable	ENCODE Overlap
chrX	135051996	135055944	intron (NR_040282, intron 2 of 3)	3632454L22Rik	Mappable	ENCODE Overlap
chrX	170808829	170820055	Intergenic	Asmt	Mappable	ENCODE Overlap
chrX	170741375	170743177	Intergenic	Asmt	Mappable	ENCODE Overlap
chrX	170671790	170674598	intron (NM_001199212, intron 1 of 7)	Asmt	Lowly	ENCODE Overlap
chrX	126770204	126772565	Intergenic	4932411N23Rik	Lowly	ENCODE Overlap
chrX	117087776	117090043	L1Md_F|LINE|L1	H2afb1	Lowly	ENCODE Overlap
chrY	139572	147435	(TAGA)n|Simple_repeat|Simple_repeat	1700020D14Rik	Mappable	ENCODE Overlap
chrY	90810927	90814974	(TTAGGG)n|Simple_repeat|Simple_repeat	G530011O06Rik	Mappable	ENCODE Overlap
chrY	11856804	11859498	Intergenic	Gm20877	Mappable	ENCODE Overlap
chrY	90762580	90802093	Intergenic	Erdr1	Mappable	ENCODE Overlap
chrY	90802573	90810712	intron (NM_133362, intron 2 of 3)	Erdr1	Mappable	ENCODE Overlap
chrY	90759628	90760408	B2_Mm1a|SINE|B2	G530011O06Rik	Mappable	ENCODE Overlap
chrY	90733806	90745852	Intergenic	G530011O06Rik	Mappable	ENCODE Overlap
chrY	257193	264671	(TCTA)n|Simple_repeat|Simple_repeat	Gm29089	Mappable	ENCODE Overlap

## Sheet: T2T
chr1	123524330	123524662
chr1	124160148	124162951
chr1	124168684	124169643
chr1	124186409	124187621
chr1	124203497	124204195
chr1	124204593	124206134
chr1	124217330	124217593
chr1	124217891	124220494
chr1	124858071	124860555
chr1	125917490	125918077
chr1	125920117	125920383
chr1	125920400	125920528
chr1	126256298	126257308
chr1	126258813	126259587
chr1	126602417	126605305
chr1	126608140	126610018
chr1	126617413	126620244
chr1	126930358	126931208
chr1	127224534	127224968
chr1	127242510	127242819
chr1	127416727	127433322
chr1	127433787	127450511
chr1	127450843	127473210
chr1	127473232	127479152
chr1	127479750	127479801
chr1	127481805	127482081
chr1	127482602	127487150
chr1	127490082	127494008
chr1	129669785	129671005
chr1	129673958	129677974
chr1	129713140	129714197
chr1	130335301	130335821
chr1	130356134	130358451
chr1	130359996	130361095
chr1	132766830	132769182
chr1	134402876	134403446
chr1	135482206	135484811
chr1	140501462	140501504
chr1	140501576	140504465
chr1	140963201	140965006
chr1	140981104	140981939
chr1	141643907	141644726
chr1	142070878	142072598
chr1	142135753	142138456
chr11	10592357	10595811
chr12	35237460	35240070
chr12	35444421	35446634
chr12	35501396	35503688
chr13	1966	3186
chr13	2072504	2073028
chr13	2074385	2075310
chr13	2075311	2075366
chr13	2075407	2077876
chr13	3453581	3455562
chr13	4726662	4728577
chr13	4734244	4739449
chr13	4739638	4739938
chr13	4740133	4740549
chr13	4740819	4744786
chr13	4756873	4761953
chr13	4761960	4761966
chr13	12166309	12169172
chr13	17479405	17481743
chr13	17494093	17494288
chr13	17495021	17497529
chr13	108651151	108653324
chr14	1269188	1273882
chr14	1275569	1276854
chr14	1278876	1281090
chr14	1288254	1290836
chr14	1302372	1304731
chr14	1307890	1310766
chr14	5924285	5926112
chr14	8273078	8276220
chr15	706	4052
chr15	9057013	9059448
chr15	9682025	9684383
chr15	10971018	10973540
chr16	39538618	39544177
chr16	52182014	52189503
chr16	52190293	52192885
chr16	52194057	52199493
chr17	949869	952571
chr17	22018862	22021837
chr17	22026916	22026995
chr17	22027065	22029942
chr17	26788634	26791765
chr17	26794845	26797424
chr17	26799983	26800233
chr17	26811950	26814656
chr17	44114662	44117672
chr17	44121116	44123894
chr17	44127005	44129906
chr17	44134095	44136203
chr17	44139572	44142192
chr17	44145766	44147705
chr17	44151879	44154065
chr19	26359246	26359659
chr19	28672143	28673309
chr19	28681451	28682678
chr19	28942546	28943939
chr19	29090375	29091149
chr19	29091307	29091998
chr19	29092822	29093720
chr19	29175954	29176014
chr19	29176086	29178825
chr19	29218750	29221575
chr19	29374160	29376597
chr19	29377451	29379141
chr19	29444536	29444609
chr19	29445814	29446601
chr19	29480994	29481059
chr19	29483451	29483867
chr19	29485669	29486583
chr19	29510115	29514250
chr19	29517418	29517750
chr19	29517813	29518036
chr19	29518777	29518974
chr19	29519636	29521691
chr2	0	2330
chr2	92704825	92706262
chr2	92863765	92864787
chr20	31625311	31629184
chr20	32096854	32098895
chr20	32834639	32834799
chr21	6430912	6437878
chr21	10862599	10865294
chr21	11192831	11194107
chr21	11199936	11202401
chr21	11289393	11294864
chr21	11295366	11296454
chr22	2481208	2482473
chr22	12311703	12311829
chr22	12312533	12313448
chr22	12314651	12314653
chr22	12315215	12315323
chr22	12315357	12315790
chr22	12315896	12317386
chr22	12318000	12320188
chr22	51321497	51324608
chr3	99320008	99323219
chr4	51211952	51214048
chr4	54718122	54720606
chr4	54921402	54922676
chr4	54943535	54946180
chr4	55016365	55018758
chr4	192588340	192590982
chr5	0	3004
chr5	47077329	47078777
chr5	47084267	47084959
chr5	47090868	47091881
chr5	47132131	47132856
chr5	47199218	47201679
chr5	48363069	48365275
chr5	48368235	48370779
chr5	48526620	48529468
chr5	48600351	48603233
chr5	48878334	48881134
chr5	49186507	49189086
chr5	49193220	49195879
chr5	49307906	49310626
chr5	49314349	49317359
chr5	49322298	49325419
chr5	49325972	49326403
chr5	49328081	49328471
chr5	49334384	49337347
chr5	49340881	49343883
chr5	49348860	49351571
chr5	49353926	49355029
chr5	49395375	49398335
chr5	49403929	49404428
chr5	49404747	49408166
chr5	49413644	49416525
chr5	49422424	49424941
chr5	49432764	49435759
chr5	49443031	49445536
chr5	49447701	49450483
chr5	49456204	49458784
chr5	49480122	49481258
chr5	49487147	49489996
chr5	49492776	49493833
chr5	49494978	49495692
chr5	49497153	49497750
chr5	49569525	49578128
chr5	49589401	49592405
chr5	49617982	49623550
chr5	49880704	49883934
chr5	49884047	49884947
chr5	49897185	49903745
chr5	81134756	81138248
chr5	135451129	135455461
chr6	1095	3888
chr6	58288355	58290621
chr6	58293164	58299267
chr6	58315160	58317391
chr6	58320971	58322394
chr6	58345442	58345790
chr6	58348528	58350916
chr6	58359810	58363518
chr6	58375729	58380298
chr6	58424377	58426817
chr6	58478230	58480950
chr6	58514043	58516369
chr6	58813022	58815598
chr6	59014278	59016873
chr6	59034691	59037264
chr6	59037678	59040307
chr6	59490423	59493183
chr6	59533011	59535689
chr6	60720266	60723143
chr6	172122919	172126461
chr9	122901	125088
chrM	1	16569

## Sheet: mm39
chr1	16142957	16144368
chr1	24649615	24656265
chr1	26724314	26728406
chr1	43815818	43819076
chr1	63668369	63670965
chr1	78549363	78552282
chr1	84985255	84990048
chr1	85062097	85065468
chr1	85066228	85067714
chr1	85068778	85068850
chr1	85069010	85072049
chr1	85217965	85222844
chr1	85223421	85236248
chr1	85237443	85238018
chr1	85298548	85299511
chr1	85318370	85322775
chr1	85385784	85385802
chr1	85385809	85387849
chr1	85427600	85428416
chr1	85429473	85429614
chr1	85526461	85530194
chr1	85534294	85537957
chr1	85557447	85557849
chr1	85559307	85560415
chr1	86452695	86455445
chr1	88138675	88153582
chr1	88153804	88190172
chr1	88192473	88193393
chr1	88193885	88196418
chr1	88198787	88198941
chr1	88199906	88201981
chr1	88204848	88220742
chr1	88220953	88221344
chr1	88222632	88223849
chr1	88223879	88224455
chr1	88224556	88238561
chr1	133521192	133524802
chr1	170891107	170893436
chr1	170895442	170895869
chr1	170896018	170899123
chr1	170900116	170900145
chr1	170902581	170902877
chr1	170906980	170907233
chr1	170907249	170908886
chr1	181569558	181572626
chr1	190031812	190036714
chr1	191128307	191130713
chr1	195053029	195055278
chr2	3049003	3052810
chr2	3964575	3970113
chr2	5382850	5385187
chr2	20903674	20906009
chr2	22007900	22009817
chr2	22476513	22481210
chr2	28073008	28075665
chr2	51836029	51838431
chr2	52585544	52590047
chr2	53080380	53082483
chr2	57518502	57520739
chr2	66018553	66020800
chr2	80644321	80645537
chr2	84544530	84547079
chr2	91922956	91925118
chr2	98491574	98498682
chr2	177005343	177008419
chr2	181653376	181656017
chr3	2999009	3003346
chr3	3004071	3011824
chr3	3019749	3022615
chr3	3034671	3036284
chr3	3036844	3044709
chr3	3049723	3058315
chr3	3075209	3077350
chr3	3093628	3095101
chr3	5924398	5926886
chr3	6365700	6368378
chr3	6370267	6372016
chr3	22784845	22786497
chr3	56481855	56484171
chr3	59951478	59954491
chr3	62065520	62067756
chr3	94921631	94923863
chr3	95950831	95953356
chr3	123470300	123472994
chr3	148757108	148759570
chr3	159644041	159646316
chr4	3049003	3056523
chr4	3058046	3070939
chr4	3078871	3087634
chr4	3087793	3087824
chr4	3088468	3092263
chr4	3174088	3178413
chr4	3178934	3178988
chr4	3179429	3183184
chr4	3224190	3227495
chr4	28175838	28178087
chr4	64414970	64417296
chr4	70295353	70297493
chr4	118403202	118406934
chr4	145172411	145172913
chr4	145174463	145176730
chr4	145427588	145430030
chr4	146102827	146104533
chr4	146104714	146105072
chr4	146414149	146417152
chr4	146417607	146419730
chr4	146426320	146429295
chr4	146431821	146435272
chr4	146442042	146447287
chr4	146476070	146489925
chr4	146502251	146507755
chr4	146510006	146514620
chr4	146515680	146515687
chr4	146519130	146521919
chr4	146538355	146540973
chr4	146550694	146551479
chr4	146558846	146561623
chr4	146561632	146563813
chr4	146565552	146572800
chr4	146573319	146574928
chr4	146575004	146585116
chr4	146605793	146606866
chr4	146801624	146805212
chr4	147114901	147116524
chr4	147178472	147179061
chr4	147179650	147181179
chr4	147211641	147212208
chr4	147417519	147418206
chr4	147419371	147431301
chr4	147472687	147477799
chr4	147479444	147489530
chr4	147531809	147532622
chr4	147597196	147597646
chr4	147602340	147608866
chr4	149893511	149896215
chr4	151945326	151948003
chr4	156422102	156424468
chr4	156494397	156494602
chr4	156546199	156548106
chr5	14959512	14960153
chr5	14963436	14964087
chr5	14967727	14970130
chr5	14980763	14983120
chr5	14984794	14985322
chr5	14990159	14992223
chr5	15001958	15002446
chr5	15003691	15007089
chr5	15007787	15014134
chr5	15021265	15024811
chr5	15030075	15030487
chr5	15034006	15034694
chr5	15035556	15042180
chr5	15043859	15047276
chr5	15053612	15059439
chr5	15059521	15059896
chr5	15067602	15070985
chr5	15071764	15078816
chr5	15084660	15095354
chr5	15100732	15105699
chr5	15634950	15637136
chr5	15640553	15644760
chr5	15650301	15652697
chr5	15652709	15652733
chr5	15653202	15658298
chr5	15664665	15671206
chr5	15671366	15671691
chr5	15671887	15679921
chr5	15683010	15690732
chr5	15702434	15705153
chr5	15715081	15715325
chr5	15715368	15718303
chr5	15727450	15728625
chr5	15731569	15734176
chr5	15735480	15735522
chr5	15756521	15759093
chr5	15759198	15760007
chr5	15781659	15782619
chr5	15784110	15788631
chr5	15794031	15796879
chr5	15802356	15802888
chr5	15804234	15805337
chr5	15811142	15812962
chr5	15817824	15819735
chr5	15819991	15821034
chr5	15824596	15824827
chr5	15825006	15831066
chr5	15834144	15838406
chr5	15847144	15851401
chr5	15854955	15859904
chr5	15862674	15862680
chr5	15863542	15866981
chr5	15875826	15878668
chr5	15882424	15887720
chr5	15893313	15899808
chr5	15901669	15901768
chr5	15901875	15904280
chr5	15907273	15909785
chr5	15914308	15918501
chr5	26020703	26024423
chr5	36786766	36789110
chr5	36817267	36819914
chr5	104477775	104480890
chr5	109704399	109707373
chr5	125462703	125465673
chr5	125465937	125466091
chr5	135177051	135179541
chr5	146196787	146199175
chr5	147547244	147549442
chr6	3199767	3202671
chr6	4922732	4925199
chr6	29746702	29750168
chr6	47627890	47664514
chr6	47714743	47747547
chr6	47753835	47755222
chr6	53059905	53062544
chr6	103625006	103627255
chr6	114317160	114320128
chr7	11743270	11751091
chr7	18961310	18963836
chr7	24966109	24968767
chr7	55810434	55812549
chr7	59384507	59384878
chr7	59385090	59388228
chr7	59392805	59394646
chr7	59400004	59400151
chr7	59415606	59423181
chr7	59427567	59428489
chr7	59447008	59447668
chr7	59510353	59510913
chr7	59511023	59513601
chr7	59516874	59519860
chr7	63722175	63726594
chr7	63726690	63739811
chr7	64116512	64120746
chr7	64122622	64145350
chr7	72300087	72302258
chr7	112235937	112239364
chr7	126625307	126627664
chr7	127785018	127788515
chr7	144893661	144896195
chr8	14355740	14358369
chr8	15568785	15571117
chr8	19747418	19764084
chr8	19764638	19768197
chr8	19768230	19785570
chr8	19786222	19787175
chr8	19808538	19811328
chr8	19823898	19828555
chr8	19832851	19836377
chr8	19839231	19841990
chr8	19849373	19853635
chr8	19998481	20001304
chr8	20001943	20002283
chr8	20003028	20013553
chr8	20014358	20051319
chr8	20051709	20081404
chr8	20082612	20083137
chr8	20083999	20085161
chr8	20087186	20089010
chr8	20089125	20090304
chr8	20090834	20091860
chr8	20092480	20093065
chr8	20093380	20093401
chr8	20093431	20114509
chr8	20118087	20122079
chr8	20126812	20129091
chr8	20140920	20153848
chr8	20154757	20155053
chr8	20155644	20168728
chr8	20169187	20169301
chr8	20172412	20172480
chr8	20173186	20176040
chr8	20179508	20183172
chr8	20480324	20489625
chr8	20490430	20492884
chr8	20493153	20494220
chr8	20503530	20503621
chr8	20505121	20512728
chr8	20536070	20538736
chr8	20592076	20597848
chr8	20598406	20599677
chr8	20600765	20601217
chr8	20602364	20604026
chr8	20604853	20605058
chr8	20608088	20613134
chr8	20613135	20615376
chr8	20615622	20620070
chr8	20623764	20627623
chr8	20629545	20640813
chr8	20643835	20649429
chr8	20657749	20665597
chr8	20668255	20680009
chr8	20681606	20702065
chr8	20702357	20711021
chr8	20712822	20727774
chr8	20728319	20731969
chr8	21033680	21035443
chr8	21035724	21039633
chr8	21039930	21039985
chr8	21040294	21040708
chr8	21042105	21073692
chr8	21074248	21094624
chr8	21097595	21099985
chr8	21102278	21102434
chr8	21103284	21106200
chr8	21108944	21157989
chr8	21158597	21161182
chr8	21161313	21174863
chr8	21176036	21178288
chr8	21181471	21185652
chr8	21185664	21191171
chr8	21191201	21191406
chr8	21193816	21195463
chr8	21196470	21196491
chr8	21197013	21197023
chr8	21197135	21208505
chr8	21215487	21229460
chr8	21232511	21248223
chr8	21248325	21248429
chr8	21249604	21250531
chr8	21250584	21251942
chr8	21301851	21318603
chr8	21319159	21322175
chr8	21322277	21326091
chr8	55565967	55577651
chr8	55798142	55809243
chr8	55811145	55814599
chr8	55815512	55818710
chr8	55822107	55829154
chr8	72593363	72594574
chr8	84482328	84484615
chr8	124269412	124271069
chr8	124271323	124272698
chr8	124281496	124281754
chr9	2999000	3039414
chr9	3257635	3260113
chr9	13737372	13739937
chr9	24452145	24454457
chr9	35215511	35217947
chr9	56982129	56984687
chr9	69005854	69008556
chr9	79809020	79810890
chr9	120869783	120872474
chr9	123289833	123292357
chr9	123700948	123703678
chr9	123720195	123723899
chr9	123723943	123723959
chr9	124017905	124021644
chr9	124253049	124260699
chr10	3058430	3068165
chr10	22345393	22348113
chr10	27695346	27696648
chr10	27698735	27701566
chr10	57748181	57751599
chr10	57975210	57987900
chr10	80456857	80459466
chr10	81155402	81158033
chr10	130429309	130431859
chr11	3049003	3055930
chr11	3070070	3074297
chr11	3074801	3098342
chr11	3099963	3151063
chr11	5117852	5120298
chr11	88858384	88861366
chr11	96867232	96869908
chr11	106837819	106839150
chr11	108901471	108903948
chr12	3158864	3161195
chr12	4268422	4272747
chr12	5107004	5107046
chr12	5107139	5110225
chr12	59082494	59084590
chr12	67104855	67107730
chr12	69205163	69207366
chr12	69406957	69409252
chr12	74849615	74852280
chr12	78396642	78398946
chr12	93542744	93545024
chr12	97027201	97029563
chr12	112742546	112749171
chr12	113387107	113389793
chr12	119991365	119993757
chr13	9060723	9063204
chr13	12876944	12877231
chr13	12877384	12877877
chr13	13927670	13930695
chr13	14034458	14036594
chr13	45022047	45024500
chr13	58494718	58497667
chr13	60243880	60246401
chr13	74675548	74680166
chr13	77585955	77588176
chr13	110879501	110882081
chr13	119625509	119627931
chr13	120056175	120066060
chr13	120066736	120067456
chr13	120069504	120079124
chr14	3049002	3055018
chr14	11420040	11422695
chr14	14597274	14599927
chr14	15831205	15833783
chr14	18922477	18925358
chr14	21549475	21552137
chr14	55796501	55799194
chr14	67952095	67954553
chr14	120713932	120716720
chr14	125037960	125040656
chr15	9047837	9048552
chr15	33832728	33833528
chr15	33836831	33839158
chr15	58309663	58312535
chr15	74956329	74959893
chr15	91790960	91808088
chr15	102313058	102315824
chr16	3049019	3067643
chr16	3086105	3088423
chr16	3089149	3091725
chr16	3120996	3122918
chr16	3141999	3145110
chr16	3145357	3146030
chr16	3154562	3164946
chr16	3167103	3169793
chr16	10960772	10963178
chr16	17039077	17041389
chr16	24401124	24403684
chr16	37908208	37910920
chr16	57210475	57213039
chr16	86616673	86619132
chr16	97907717	97909968
chr17	3055008	3088188
chr17	3128937	3133930
chr17	4675441	4677878
chr17	13523840	13527623
chr17	13767380	13774486
chr17	13804983	13812863
chr17	13873874	13876560
chr17	23094248	23096857
chr17	29320412	29328487
chr17	36541115	36543497
chr17	40152887	40160720
chr17	68047301	68049630
chr17	84768115	84772087
chr18	3003728	3005944
chr18	3113804	3120973
chr18	4196232	4196656
chr18	20752982	20754114
chr18	36692059	36694089
chr18	82205630	82206732
chr18	82209112	82209340
chr18	82211160	82212047
chr18	82229555	82231444
chr18	82233732	82239178
chr18	85715050	85717416
chr18	90619257	90621763
chr19	6788934	6791556
chr19	39247149	39249863
chr19	39252933	39253750
chr19	53764215	53765408
chr19	58100708	58103031
chr19	61318720	61320989
chrX	30819810	30820381
chrX	68979906	68982400
chrX	75641062	75643742
chrX	93929372	93929746
chrX	93944584	93945385
chrX	93945796	93948940
chrX	93949923	93950066
chrX	93956256	93959620
chrX	111279415	111281953
chrX	115997243	116000094
chrX	125677826	125680188
chrX	133942129	133945519
chrX	133952744	133956693
chrX	142265000	142267107
chrX	168768350	168805601
chrX	169012477	169015151
chrX	169076900	169079377
chrX	169079857	169083638
chrX	169088294	169091622
chrX	169093257	169098053
chrX	169112880	169117348
chrX	169178682	169186402
chrX	169202465	169204799
chrX	169253894	169260112
chrX	169263107	169263511
chrX	169263834	169264982
chrX	169277140	169277532
chrX	169278799	169279637
chrX	169279866	169280018
chrX	169285873	169293552
chrX	169293887	169296592
chrX	169296624	169297797
chrX	169298243	169303635
chrX	169304687	169305770
chrX	169325216	169327584
chrY	139570	147435
chrY	257189	264666
chrY	11856803	11859513
chrY	90745267	90757040
chrY	90773864	90826375
chrY	90829606	90831463
chrM	1	16299
NT_162750.1	76941	78214
NT_162750.1	97823	98271
NT_162750.1	99139	100355
NT_162750.1	109086	112145
NT_162750.1	112174	113916
NT_162750.1	115621	117770
NT_162750.1	118570	118965
NT_162750.1	119224	119304
NT_162750.1	125427	130095
NT_162750.1	131904	132053
NT_162750.1	132744	133386
NT_162750.1	134486	134603
NT_162750.1	138747	141696
NT_165789.3	521840	524284
NT_165789.3	527433	531274
NT_165789.3	556738	559103
NT_166281.1	102228	104627
NT_166281.1	111593	115269
NT_166281.1	115727	118335
NT_166281.1	131877	131989
NT_166281.1	169399	172144
NT_166281.1	174287	177409
NT_166281.1	180561	184191
NT_166282.1	63287	71070
NT_166282.1	72161	74349
NT_166282.1	75083	80166
NT_166282.1	80262	82566
NT_166282.1	83041	92923
NT_166282.1	100406	100580
NT_166282.1	116312	118501
NT_166282.1	119192	119226
NT_166282.1	119577	120277
NT_166282.1	129629	130570
NT_166282.1	130915	131874
NT_166282.1	141680	141844
NT_166282.1	142562	144614
NT_166282.1	149823	152417
NT_166338.1	32797	40056
NT_166451.1	7905	13225
NT_166462.1	4404	7980
NT_166465.1	18742	21302
NT_166467.1	939	8111
NT_166467.1	9538	13002
NT_166467.1	16809	36795
NT_166471.1	0	5678
NT_166471.1	11964	17949
NT_166471.1	18231	19784
NT_166471.1	20289	20421
NT_166471.1	20650	22589
NT_166473.1	0	18595
NT_166473.1	22774	25528
NT_166474.1	2863	8123
NT_166474.1	8566	11824
NT_166474.1	12859	24668
NT_166476.1	0	3588
NT_166476.1	7515	12794
NT_166476.1	13510	23629
NT_166478.1	15992	21529
NT_166480.1	4626	16630
NT_166480.1	19427	21240
NT_187064.1	0	114452
NW_023337852.1	6556	8412
NW_023337853.1	0	1834
